# Supplementary material for: PM2RA: A Framework for Detecting and Quantifying Relationship Alterations in Microbial Community
Source: Genomics Proteomics Bioinformatics. 2021 Feb 11;19(1):154–67. doi: 10.1016/j.gpb.2020.07.005 (PMC8498968; doi:10.1016/j.gpb.2020.07.005)
Supplement: Supplementary Table S1 [file mmc7.xlsx]

## Sheet: Supplementary Table 1
Table S1 2D scanning results for the US CRC dataset
Note: 2D, two-dimensional; CRC, colorectal carcinoma.
OTU1	OTU2	PMScore	Raw pvalue	FDR
Bifidobacterium_adolescentis	Bifidobacterium_breve	0.283957	0.284197	0.493036
Bifidobacterium_adolescentis	Bifidobacterium_longum	0.17475	0.075875	0.308908
Bifidobacterium_adolescentis	Bifidobacterium_pseudocatenulatum	0.143547	0.484222	0.612175
Bifidobacterium_adolescentis	Adlercreutzia_equolifaciens	0.237748	0.0259466	0.237147
Bifidobacterium_adolescentis	Eggerthella_lenta	0.0977332	0.421189	0.575393
Bifidobacterium_adolescentis	Bacteroides_cellulosilyticus	0.1651	0.172053	0.40575
Bifidobacterium_adolescentis	Bacteroides_fragilis	0.2026	0.398114	0.562464
Bifidobacterium_adolescentis	Bacteroides_helcogenes	0.268733	0.225137	0.445691
Bifidobacterium_adolescentis	Bacteroides_ovatus	0.179643	0.624133	0.700795
Bifidobacterium_adolescentis	Bacteroides_salanitronis	0.156375	0.754552	0.795963
Bifidobacterium_adolescentis	Bacteroides_thetaiotaomicron	0.171039	0.407333	0.568204
Bifidobacterium_adolescentis	Bacteroides_vulgatus	0.226882	0.318829	0.511674
Bifidobacterium_adolescentis	Barnesiella_viscericola	0.170966	0.615901	0.694938
Bifidobacterium_adolescentis	Odoribacter_splanchnicus	0.245137	0.00666762	0.16053
Bifidobacterium_adolescentis	Parabacteroides_distasonis	0.229494	0.32643	0.51801
Bifidobacterium_adolescentis	Porphyromonas_asaccharolytica	0.217266	0.078258	0.310125
Bifidobacterium_adolescentis	Tannerella_forsythia	0.309629	0.547001	0.65379
Bifidobacterium_adolescentis	Prevotella_dentalis	0.218096	0.114505	0.34922
Bifidobacterium_adolescentis	Prevotella_denticola	0.214755	0.0349921	0.252762
Bifidobacterium_adolescentis	Prevotella_enoeca	0.329385	0.00288747	0.145002
Bifidobacterium_adolescentis	Prevotella_fusca	0.298333	0.00181255	0.145002
Bifidobacterium_adolescentis	Prevotella_intermedia	0.375273	0.00133003	0.145002
Bifidobacterium_adolescentis	Prevotella_melaninogenica	0.177338	0.185424	0.413112
Bifidobacterium_adolescentis	Prevotella_ruminicola	0.352956	0.00922675	0.173316
Bifidobacterium_adolescentis	Prevotella_sp_oral_taxon_299	0.312978	0.00139818	0.145002
Bifidobacterium_adolescentis	Alistipes_finegoldii	0.191326	0.173265	0.406252
Bifidobacterium_adolescentis	Ornithobacterium_rhinotracheale	0.231588	0.0441017	0.273889
Bifidobacterium_adolescentis	Enterococcus_faecalis	0.130092	0.468564	0.606089
Bifidobacterium_adolescentis	Enterococcus_faecium	0.265465	0.234769	0.452827
Bifidobacterium_adolescentis	Streptococcus_anginosus	0.196565	0.404262	0.566285
Bifidobacterium_adolescentis	Streptococcus_parasanguinis	0.194661	0.0150391	0.191016
Bifidobacterium_adolescentis	Streptococcus_salivarius	0.284698	0.002819	0.145002
Bifidobacterium_adolescentis	Streptococcus_suis	0.213012	0.0133684	0.18113
Bifidobacterium_adolescentis	Streptococcus_thermophilus	0.294151	0.00111053	0.145002
Bifidobacterium_adolescentis	Clostridium_sp_SY8519	0.169325	0.613548	0.694125
Bifidobacterium_adolescentis	X.Eubacterium._eligens	0.324354	0.00347006	0.145002
Bifidobacterium_adolescentis	Eubacterium_limosum	0.256259	0.300287	0.50129
Bifidobacterium_adolescentis	Butyrivibrio_proteoclasticus	0.200326	0.331948	0.520844
Bifidobacterium_adolescentis	X.Clostridium._saccharolyticum	0.168471	0.518418	0.632847
Bifidobacterium_adolescentis	Lachnoclostridium_phytofermentans	0.189256	0.338076	0.526711
Bifidobacterium_adolescentis	Roseburia_hominis	0.18441	0.588446	0.68317
Bifidobacterium_adolescentis	X.Eubacterium._rectale	0.247602	0.261381	0.473752
Bifidobacterium_adolescentis	Oscillibacter_valericigenes	0.176491	0.30755	0.503023
Bifidobacterium_adolescentis	Peptoclostridium_difficile	0.248273	0.299156	0.50129
Bifidobacterium_adolescentis	Ethanoligenens_harbinense	0.224098	0.1021	0.336592
Bifidobacterium_adolescentis	Ruminococcus_albus	0.279321	0.0595701	0.291113
Bifidobacterium_adolescentis	Ruminococcus_bicirculans	0.21535	0.0535283	0.288941
Bifidobacterium_adolescentis	Intestinimonas_butyriciproducens	0.13901	0.484858	0.612175
Bifidobacterium_adolescentis	Acidaminococcus_intestini	0.308283	0.00355329	0.145002
Bifidobacterium_adolescentis	Megasphaera_elsdenii	0.203958	0.19721	0.425465
Bifidobacterium_adolescentis	Veillonella_parvula	0.235809	0.180651	0.411645
Bifidobacterium_adolescentis	Campylobacter_jejuni	0.331538	0.00858762	0.170792
Bifidobacterium_adolescentis	Escherichia_coli	0.15971	0.491399	0.615475
Bifidobacterium_adolescentis	Klebsiella_pneumoniae	0.453456	0.0962779	0.32982
Bifidobacterium_adolescentis	Haemophilus_parainfluenzae	0.279123	0.031825	0.24698
Bifidobacterium_adolescentis	Akkermansia_muciniphila	0.183934	0.103109	0.337052
Bifidobacterium_breve	Bifidobacterium_longum	0.147563	0.681888	0.74302
Bifidobacterium_breve	Bifidobacterium_pseudocatenulatum	0.214133	0.432992	0.583798
Bifidobacterium_breve	Adlercreutzia_equolifaciens	0.253173	0.331948	0.520844
Bifidobacterium_breve	Eggerthella_lenta	0.310182	0.250008	0.465387
Bifidobacterium_breve	Bacteroides_cellulosilyticus	0.121781	0.305746	0.502376
Bifidobacterium_breve	Bacteroides_fragilis	0.25766	0.461149	0.603174
Bifidobacterium_breve	Bacteroides_helcogenes	0.265026	0.305746	0.502376
Bifidobacterium_breve	Bacteroides_ovatus	0.129649	0.4366	0.58532
Bifidobacterium_breve	Bacteroides_salanitronis	0.177431	0.80147	0.830956
Bifidobacterium_breve	Bacteroides_thetaiotaomicron	0.291701	0.318829	0.511674
Bifidobacterium_breve	Bacteroides_vulgatus	0.285298	0.0986138	0.331993
Bifidobacterium_breve	Barnesiella_viscericola	0.292894	0.15799	0.396294
Bifidobacterium_breve	Odoribacter_splanchnicus	0.247502	0.327478	0.51801
Bifidobacterium_breve	Parabacteroides_distasonis	0.20679	0.592284	0.684839
Bifidobacterium_breve	Porphyromonas_asaccharolytica	0.363463	0.141049	0.379744
Bifidobacterium_breve	Tannerella_forsythia	0.243053	0.37177	0.543355
Bifidobacterium_breve	Prevotella_dentalis	0.221133	0.214017	0.436164
Bifidobacterium_breve	Prevotella_denticola	0.260315	0.181636	0.412068
Bifidobacterium_breve	Prevotella_enoeca	0.318405	0.0803733	0.31125
Bifidobacterium_breve	Prevotella_fusca	0.242867	0.200662	0.426204
Bifidobacterium_breve	Prevotella_intermedia	0.331482	0.0196741	0.205371
Bifidobacterium_breve	Prevotella_melaninogenica	0.257981	0.179829	0.411645
Bifidobacterium_breve	Prevotella_ruminicola	0.27385	0.148717	0.388356
Bifidobacterium_breve	Prevotella_sp_oral_taxon_299	0.312928	0.0699279	0.301018
Bifidobacterium_breve	Alistipes_finegoldii	0.219222	0.332195	0.520844
Bifidobacterium_breve	Ornithobacterium_rhinotracheale	0.267502	0.32722	0.51801
Bifidobacterium_breve	Enterococcus_faecalis	0.267186	0.266059	0.478624
Bifidobacterium_breve	Enterococcus_faecium	0.288449	0.410289	0.56944
Bifidobacterium_breve	Streptococcus_anginosus	0.319822	0.260005	0.4724
Bifidobacterium_breve	Streptococcus_parasanguinis	0.26751	0.239904	0.458144
Bifidobacterium_breve	Streptococcus_salivarius	0.271474	0.077554	0.308908
Bifidobacterium_breve	Streptococcus_suis	0.32348	0.102741	0.336966
Bifidobacterium_breve	Streptococcus_thermophilus	0.334999	0.179081	0.411141
Bifidobacterium_breve	Clostridium_sp_SY8519	0.240597	0.353699	0.533278
Bifidobacterium_breve	X.Eubacterium._eligens	0.2578	0.260391	0.472477
Bifidobacterium_breve	Eubacterium_limosum	0.253947	0.144222	0.382663
Bifidobacterium_breve	Butyrivibrio_proteoclasticus	0.268487	0.207191	0.430015
Bifidobacterium_breve	X.Clostridium._saccharolyticum	0.220686	0.649827	0.720916
Bifidobacterium_breve	Lachnoclostridium_phytofermentans	0.251661	0.196516	0.425185
Bifidobacterium_breve	Roseburia_hominis	0.252204	0.288681	0.493683
Bifidobacterium_breve	X.Eubacterium._rectale	0.249766	0.450623	0.598461
Bifidobacterium_breve	Oscillibacter_valericigenes	0.142994	0.809696	0.838088
Bifidobacterium_breve	Peptoclostridium_difficile	0.355899	0.117037	0.353032
Bifidobacterium_breve	Ethanoligenens_harbinense	0.21041	0.307961	0.503023
Bifidobacterium_breve	Ruminococcus_albus	0.165836	0.48448	0.612175
Bifidobacterium_breve	Ruminococcus_bicirculans	0.337753	0.0572835	0.289461
Bifidobacterium_breve	Intestinimonas_butyriciproducens	0.173344	0.523607	0.637821
Bifidobacterium_breve	Acidaminococcus_intestini	0.398746	0.0086313	0.170792
Bifidobacterium_breve	Megasphaera_elsdenii	0.227902	0.662302	0.729402
Bifidobacterium_breve	Veillonella_parvula	0.203352	0.73149	0.780639
Bifidobacterium_breve	Campylobacter_jejuni	0.221863	0.653387	0.723408
Bifidobacterium_breve	Escherichia_coli	0.310498	0.227354	0.447933
Bifidobacterium_breve	Klebsiella_pneumoniae	0.305633	0.363858	0.539315
Bifidobacterium_breve	Haemophilus_parainfluenzae	0.189853	0.634713	0.708906
Bifidobacterium_breve	Akkermansia_muciniphila	0.148684	0.446439	0.595132
Bifidobacterium_longum	Bifidobacterium_pseudocatenulatum	0.139022	0.586757	0.68313
Bifidobacterium_longum	Adlercreutzia_equolifaciens	0.397621	0.0948663	0.328063
Bifidobacterium_longum	Eggerthella_lenta	0.199577	0.199734	0.425465
Bifidobacterium_longum	Bacteroides_cellulosilyticus	0.376038	0.0967574	0.32982
Bifidobacterium_longum	Bacteroides_fragilis	0.147164	0.455859	0.601864
Bifidobacterium_longum	Bacteroides_helcogenes	0.275381	0.0589027	0.291113
Bifidobacterium_longum	Bacteroides_ovatus	0.173559	0.404587	0.566285
Bifidobacterium_longum	Bacteroides_salanitronis	0.264212	0.164973	0.40169
Bifidobacterium_longum	Bacteroides_thetaiotaomicron	0.181998	0.229567	0.448344
Bifidobacterium_longum	Bacteroides_vulgatus	0.219882	0.30964	0.503774
Bifidobacterium_longum	Barnesiella_viscericola	0.206856	0.5786	0.67928
Bifidobacterium_longum	Odoribacter_splanchnicus	0.206264	0.264266	0.478458
Bifidobacterium_longum	Parabacteroides_distasonis	0.180388	0.429701	0.583165
Bifidobacterium_longum	Porphyromonas_asaccharolytica	0.263039	0.158609	0.396643
Bifidobacterium_longum	Tannerella_forsythia	0.426984	0.0324482	0.24788
Bifidobacterium_longum	Prevotella_dentalis	0.26556	0.0411381	0.266443
Bifidobacterium_longum	Prevotella_denticola	0.265552	0.0143015	0.186145
Bifidobacterium_longum	Prevotella_enoeca	0.269625	0.00724344	0.166297
Bifidobacterium_longum	Prevotella_fusca	0.305279	0.00239173	0.145002
Bifidobacterium_longum	Prevotella_intermedia	0.269476	0.0153212	0.191016
Bifidobacterium_longum	Prevotella_melaninogenica	0.26672	0.0288994	0.238781
Bifidobacterium_longum	Prevotella_ruminicola	0.293855	0.00676073	0.16053
Bifidobacterium_longum	Prevotella_sp_oral_taxon_299	0.288795	0.00487614	0.154454
Bifidobacterium_longum	Alistipes_finegoldii	0.258026	0.0325408	0.24788
Bifidobacterium_longum	Ornithobacterium_rhinotracheale	0.28049	0.0161514	0.19242
Bifidobacterium_longum	Enterococcus_faecalis	0.248779	0.127845	0.365913
Bifidobacterium_longum	Enterococcus_faecium	0.177004	0.347805	0.531504
Bifidobacterium_longum	Streptococcus_anginosus	0.241816	0.332822	0.52098
Bifidobacterium_longum	Streptococcus_parasanguinis	0.216482	0.0595537	0.291113
Bifidobacterium_longum	Streptococcus_salivarius	0.21967	0.0260996	0.237147
Bifidobacterium_longum	Streptococcus_suis	0.162289	0.308925	0.503106
Bifidobacterium_longum	Streptococcus_thermophilus	0.148255	0.207542	0.430015
Bifidobacterium_longum	Clostridium_sp_SY8519	0.272985	0.063479	0.296142
Bifidobacterium_longum	X.Eubacterium._eligens	0.290956	0.0080759	0.170792
Bifidobacterium_longum	Eubacterium_limosum	0.221493	0.105361	0.338178
Bifidobacterium_longum	Butyrivibrio_proteoclasticus	0.186476	0.465458	0.605352
Bifidobacterium_longum	X.Clostridium._saccharolyticum	0.151576	0.410631	0.56944
Bifidobacterium_longum	Lachnoclostridium_phytofermentans	0.266205	0.416268	0.572932
Bifidobacterium_longum	Roseburia_hominis	0.212626	0.364438	0.539315
Bifidobacterium_longum	X.Eubacterium._rectale	0.224816	0.363798	0.539315
Bifidobacterium_longum	Oscillibacter_valericigenes	0.193959	0.465458	0.605352
Bifidobacterium_longum	Peptoclostridium_difficile	0.236627	0.152251	0.3914
Bifidobacterium_longum	Ethanoligenens_harbinense	0.235884	0.0696201	0.301018
Bifidobacterium_longum	Ruminococcus_albus	0.393519	0.0182128	0.200833
Bifidobacterium_longum	Ruminococcus_bicirculans	0.24872	0.00683076	0.16053
Bifidobacterium_longum	Intestinimonas_butyriciproducens	0.232752	0.547001	0.65379
Bifidobacterium_longum	Acidaminococcus_intestini	0.245161	0.0068185	0.16053
Bifidobacterium_longum	Megasphaera_elsdenii	0.286782	0.0156002	0.191016
Bifidobacterium_longum	Veillonella_parvula	0.216682	0.469779	0.606172
Bifidobacterium_longum	Campylobacter_jejuni	0.390214	0.00223247	0.145002
Bifidobacterium_longum	Escherichia_coli	0.158436	0.198392	0.425465
Bifidobacterium_longum	Klebsiella_pneumoniae	0.159926	0.101157	0.336592
Bifidobacterium_longum	Haemophilus_parainfluenzae	0.302571	0.218224	0.439844
Bifidobacterium_longum	Akkermansia_muciniphila	0.223456	0.0173673	0.199362
Bifidobacterium_pseudocatenulatum	Adlercreutzia_equolifaciens	0.181113	0.708257	0.764196
Bifidobacterium_pseudocatenulatum	Eggerthella_lenta	0.174089	0.675473	0.739442
Bifidobacterium_pseudocatenulatum	Bacteroides_cellulosilyticus	0.127161	0.767032	0.803661
Bifidobacterium_pseudocatenulatum	Bacteroides_fragilis	0.161092	0.569712	0.673148
Bifidobacterium_pseudocatenulatum	Bacteroides_helcogenes	0.258804	0.127638	0.365913
Bifidobacterium_pseudocatenulatum	Bacteroides_ovatus	0.250446	0.075875	0.308908
Bifidobacterium_pseudocatenulatum	Bacteroides_salanitronis	0.161417	0.69967	0.758396
Bifidobacterium_pseudocatenulatum	Bacteroides_thetaiotaomicron	0.170439	0.518758	0.632847
Bifidobacterium_pseudocatenulatum	Bacteroides_vulgatus	0.238016	0.0804235	0.31125
Bifidobacterium_pseudocatenulatum	Barnesiella_viscericola	0.15699	0.908224	0.918785
Bifidobacterium_pseudocatenulatum	Odoribacter_splanchnicus	0.236214	0.222451	0.444634
Bifidobacterium_pseudocatenulatum	Parabacteroides_distasonis	0.162596	0.443845	0.592152
Bifidobacterium_pseudocatenulatum	Porphyromonas_asaccharolytica	0.265032	0.372587	0.543589
Bifidobacterium_pseudocatenulatum	Tannerella_forsythia	0.25867	0.543483	0.650998
Bifidobacterium_pseudocatenulatum	Prevotella_dentalis	0.172108	0.403278	0.565889
Bifidobacterium_pseudocatenulatum	Prevotella_denticola	0.176042	0.390855	0.55645
Bifidobacterium_pseudocatenulatum	Prevotella_enoeca	0.239512	0.149086	0.388386
Bifidobacterium_pseudocatenulatum	Prevotella_fusca	0.169893	0.28762	0.493683
Bifidobacterium_pseudocatenulatum	Prevotella_intermedia	0.180532	0.293835	0.497654
Bifidobacterium_pseudocatenulatum	Prevotella_melaninogenica	0.179638	0.489817	0.615475
Bifidobacterium_pseudocatenulatum	Prevotella_ruminicola	0.1998	0.199299	0.425465
Bifidobacterium_pseudocatenulatum	Prevotella_sp_oral_taxon_299	0.220485	0.0848128	0.319059
Bifidobacterium_pseudocatenulatum	Alistipes_finegoldii	0.169964	0.491303	0.615475
Bifidobacterium_pseudocatenulatum	Ornithobacterium_rhinotracheale	0.258447	0.0543201	0.288941
Bifidobacterium_pseudocatenulatum	Enterococcus_faecalis	0.183507	0.573201	0.676787
Bifidobacterium_pseudocatenulatum	Enterococcus_faecium	0.170369	0.539049	0.647563
Bifidobacterium_pseudocatenulatum	Streptococcus_anginosus	0.181499	0.642153	0.714801
Bifidobacterium_pseudocatenulatum	Streptococcus_parasanguinis	0.109813	0.868623	0.884679
Bifidobacterium_pseudocatenulatum	Streptococcus_salivarius	0.122342	0.827155	0.850303
Bifidobacterium_pseudocatenulatum	Streptococcus_suis	0.179801	0.627565	0.702346
Bifidobacterium_pseudocatenulatum	Streptococcus_thermophilus	0.1886	0.555322	0.659445
Bifidobacterium_pseudocatenulatum	Clostridium_sp_SY8519	0.168025	0.838751	0.860084
Bifidobacterium_pseudocatenulatum	X.Eubacterium._eligens	0.248059	0.518615	0.632847
Bifidobacterium_pseudocatenulatum	Eubacterium_limosum	0.181284	0.2894	0.493683
Bifidobacterium_pseudocatenulatum	Butyrivibrio_proteoclasticus	0.182918	0.0473919	0.281285
Bifidobacterium_pseudocatenulatum	X.Clostridium._saccharolyticum	0.217901	0.460488	0.603174
Bifidobacterium_pseudocatenulatum	Lachnoclostridium_phytofermentans	0.210439	0.0366672	0.260153
Bifidobacterium_pseudocatenulatum	Roseburia_hominis	0.18514	0.26628	0.478624
Bifidobacterium_pseudocatenulatum	X.Eubacterium._rectale	0.185459	0.598842	0.689335
Bifidobacterium_pseudocatenulatum	Oscillibacter_valericigenes	0.15315	0.476526	0.610618
Bifidobacterium_pseudocatenulatum	Peptoclostridium_difficile	0.265326	0.225933	0.446198
Bifidobacterium_pseudocatenulatum	Ethanoligenens_harbinense	0.270643	0.118697	0.354423
Bifidobacterium_pseudocatenulatum	Ruminococcus_albus	0.287714	0.0411381	0.266443
Bifidobacterium_pseudocatenulatum	Ruminococcus_bicirculans	0.211916	0.289144	0.493683
Bifidobacterium_pseudocatenulatum	Intestinimonas_butyriciproducens	0.152087	0.59203	0.684839
Bifidobacterium_pseudocatenulatum	Acidaminococcus_intestini	0.187484	0.344667	0.531504
Bifidobacterium_pseudocatenulatum	Megasphaera_elsdenii	0.141311	0.718588	0.770815
Bifidobacterium_pseudocatenulatum	Veillonella_parvula	0.114494	0.767197	0.803661
Bifidobacterium_pseudocatenulatum	Campylobacter_jejuni	0.320896	0.065211	0.298598
Bifidobacterium_pseudocatenulatum	Escherichia_coli	0.221086	0.846968	0.865289
Bifidobacterium_pseudocatenulatum	Klebsiella_pneumoniae	0.175321	0.496714	0.616912
Bifidobacterium_pseudocatenulatum	Haemophilus_parainfluenzae	0.146701	0.552999	0.657158
Bifidobacterium_pseudocatenulatum	Akkermansia_muciniphila	0.107282	0.833047	0.855827
Adlercreutzia_equolifaciens	Eggerthella_lenta	0.208864	0.390629	0.55645
Adlercreutzia_equolifaciens	Bacteroides_cellulosilyticus	0.208647	0.374421	0.543865
Adlercreutzia_equolifaciens	Bacteroides_fragilis	0.175557	0.0791371	0.31125
Adlercreutzia_equolifaciens	Bacteroides_helcogenes	0.360001	0.212075	0.434439
Adlercreutzia_equolifaciens	Bacteroides_ovatus	0.290157	0.385857	0.553664
Adlercreutzia_equolifaciens	Bacteroides_salanitronis	0.279869	0.2696	0.480741
Adlercreutzia_equolifaciens	Bacteroides_thetaiotaomicron	0.203946	0.982156	0.983346
Adlercreutzia_equolifaciens	Bacteroides_vulgatus	0.248583	0.396946	0.561293
Adlercreutzia_equolifaciens	Barnesiella_viscericola	0.246965	0.254334	0.466563
Adlercreutzia_equolifaciens	Odoribacter_splanchnicus	0.17848	0.594521	0.684839
Adlercreutzia_equolifaciens	Parabacteroides_distasonis	0.198388	0.592554	0.684839
Adlercreutzia_equolifaciens	Porphyromonas_asaccharolytica	0.221011	0.0896707	0.321531
Adlercreutzia_equolifaciens	Tannerella_forsythia	0.250386	0.264888	0.478536
Adlercreutzia_equolifaciens	Prevotella_dentalis	0.243346	0.299363	0.50129
Adlercreutzia_equolifaciens	Prevotella_denticola	0.182242	0.185823	0.413112
Adlercreutzia_equolifaciens	Prevotella_enoeca	0.137968	0.464714	0.605352
Adlercreutzia_equolifaciens	Prevotella_fusca	0.25766	0.0504038	0.288233
Adlercreutzia_equolifaciens	Prevotella_intermedia	0.169284	0.343339	0.530907
Adlercreutzia_equolifaciens	Prevotella_melaninogenica	0.267814	0.122909	0.359237
Adlercreutzia_equolifaciens	Prevotella_ruminicola	0.229258	0.129916	0.367095
Adlercreutzia_equolifaciens	Prevotella_sp_oral_taxon_299	0.203895	0.251245	0.465708
Adlercreutzia_equolifaciens	Alistipes_finegoldii	0.173698	0.2318	0.449099
Adlercreutzia_equolifaciens	Ornithobacterium_rhinotracheale	0.309711	0.01668	0.194169
Adlercreutzia_equolifaciens	Enterococcus_faecalis	0.266233	0.503599	0.621695
Adlercreutzia_equolifaciens	Enterococcus_faecium	0.225596	0.400255	0.564043
Adlercreutzia_equolifaciens	Streptococcus_anginosus	0.206255	0.655864	0.725179
Adlercreutzia_equolifaciens	Streptococcus_parasanguinis	0.232839	0.175391	0.407766
Adlercreutzia_equolifaciens	Streptococcus_salivarius	0.331413	0.00780549	0.170792
Adlercreutzia_equolifaciens	Streptococcus_suis	0.215959	0.644635	0.717081
Adlercreutzia_equolifaciens	Streptococcus_thermophilus	0.22679	0.0872591	0.321531
Adlercreutzia_equolifaciens	Clostridium_sp_SY8519	0.180028	0.594521	0.684839
Adlercreutzia_equolifaciens	X.Eubacterium._eligens	0.242107	0.0442641	0.273889
Adlercreutzia_equolifaciens	Eubacterium_limosum	0.249849	0.552999	0.657158
Adlercreutzia_equolifaciens	Butyrivibrio_proteoclasticus	0.20774	0.394281	0.558002
Adlercreutzia_equolifaciens	X.Clostridium._saccharolyticum	0.187751	0.517102	0.632694
Adlercreutzia_equolifaciens	Lachnoclostridium_phytofermentans	0.318545	0.194729	0.423535
Adlercreutzia_equolifaciens	Roseburia_hominis	0.165866	0.331948	0.520844
Adlercreutzia_equolifaciens	X.Eubacterium._rectale	0.256656	0.49507	0.616228
Adlercreutzia_equolifaciens	Oscillibacter_valericigenes	0.17332	0.5786	0.67928
Adlercreutzia_equolifaciens	Peptoclostridium_difficile	0.278914	0.45228	0.599571
Adlercreutzia_equolifaciens	Ethanoligenens_harbinense	0.260784	0.0799741	0.31125
Adlercreutzia_equolifaciens	Ruminococcus_albus	0.366243	0.00561243	0.16053
Adlercreutzia_equolifaciens	Ruminococcus_bicirculans	0.194499	0.469434	0.606172
Adlercreutzia_equolifaciens	Intestinimonas_butyriciproducens	0.243286	0.355524	0.534256
Adlercreutzia_equolifaciens	Acidaminococcus_intestini	0.271446	0.00861104	0.170792
Adlercreutzia_equolifaciens	Megasphaera_elsdenii	0.233032	0.196516	0.425185
Adlercreutzia_equolifaciens	Veillonella_parvula	0.224449	0.285964	0.493036
Adlercreutzia_equolifaciens	Campylobacter_jejuni	0.310737	0.0388368	0.265383
Adlercreutzia_equolifaciens	Escherichia_coli	0.162562	0.333584	0.521678
Adlercreutzia_equolifaciens	Klebsiella_pneumoniae	0.223662	0.136309	0.375901
Adlercreutzia_equolifaciens	Haemophilus_parainfluenzae	0.41625	0.0658589	0.299903
Adlercreutzia_equolifaciens	Akkermansia_muciniphila	0.295745	0.29352	0.497629
Eggerthella_lenta	Bacteroides_cellulosilyticus	0.140352	0.229055	0.448344
Eggerthella_lenta	Bacteroides_fragilis	0.130967	0.55182	0.657158
Eggerthella_lenta	Bacteroides_helcogenes	0.211461	0.705503	0.762718
Eggerthella_lenta	Bacteroides_ovatus	0.175775	0.217858	0.439844
Eggerthella_lenta	Bacteroides_salanitronis	0.125289	0.762759	0.803083
Eggerthella_lenta	Bacteroides_thetaiotaomicron	0.152913	0.36358	0.539315
Eggerthella_lenta	Bacteroides_vulgatus	0.190785	0.576429	0.678394
Eggerthella_lenta	Barnesiella_viscericola	0.116519	0.729925	0.779939
Eggerthella_lenta	Odoribacter_splanchnicus	0.265702	0.0139217	0.185662
Eggerthella_lenta	Parabacteroides_distasonis	0.216189	0.368544	0.542149
Eggerthella_lenta	Porphyromonas_asaccharolytica	0.219809	0.258397	0.471968
Eggerthella_lenta	Tannerella_forsythia	0.2795	0.470123	0.606172
Eggerthella_lenta	Prevotella_dentalis	0.171852	0.162746	0.401511
Eggerthella_lenta	Prevotella_denticola	0.226485	0.0376572	0.26376
Eggerthella_lenta	Prevotella_enoeca	0.298292	0.00205318	0.145002
Eggerthella_lenta	Prevotella_fusca	0.282519	0.00291694	0.145002
Eggerthella_lenta	Prevotella_intermedia	0.296762	0.0231111	0.220824
Eggerthella_lenta	Prevotella_melaninogenica	0.138295	0.31112	0.504692
Eggerthella_lenta	Prevotella_ruminicola	0.235569	0.012132	0.179201
Eggerthella_lenta	Prevotella_sp_oral_taxon_299	0.23703	0.00907903	0.172971
Eggerthella_lenta	Alistipes_finegoldii	0.207602	0.250008	0.465387
Eggerthella_lenta	Ornithobacterium_rhinotracheale	0.30979	0.0123598	0.179217
Eggerthella_lenta	Enterococcus_faecalis	0.286922	0.0460607	0.275864
Eggerthella_lenta	Enterococcus_faecium	0.218133	0.271528	0.482016
Eggerthella_lenta	Streptococcus_anginosus	0.156307	0.369379	0.542149
Eggerthella_lenta	Streptococcus_parasanguinis	0.138576	0.289124	0.493683
Eggerthella_lenta	Streptococcus_salivarius	0.177519	0.17786	0.409857
Eggerthella_lenta	Streptococcus_suis	0.132047	0.777019	0.810866
Eggerthella_lenta	Streptococcus_thermophilus	0.134368	0.272197	0.482016
Eggerthella_lenta	Clostridium_sp_SY8519	0.171713	0.278085	0.491105
Eggerthella_lenta	X.Eubacterium._eligens	0.229681	0.125699	0.363589
Eggerthella_lenta	Eubacterium_limosum	0.230071	0.260063	0.4724
Eggerthella_lenta	Butyrivibrio_proteoclasticus	0.258806	0.228663	0.448344
Eggerthella_lenta	X.Clostridium._saccharolyticum	0.134122	0.529247	0.640912
Eggerthella_lenta	Lachnoclostridium_phytofermentans	0.203329	0.329302	0.519901
Eggerthella_lenta	Roseburia_hominis	0.195984	0.358323	0.535058
Eggerthella_lenta	X.Eubacterium._rectale	0.20441	0.585732	0.68313
Eggerthella_lenta	Oscillibacter_valericigenes	0.148977	0.677669	0.740198
Eggerthella_lenta	Peptoclostridium_difficile	0.195771	0.604443	0.692407
Eggerthella_lenta	Ethanoligenens_harbinense	0.203632	0.399302	0.563179
Eggerthella_lenta	Ruminococcus_albus	0.279273	0.0880167	0.321531
Eggerthella_lenta	Ruminococcus_bicirculans	0.23102	0.214256	0.436164
Eggerthella_lenta	Intestinimonas_butyriciproducens	0.187829	0.0552034	0.289461
Eggerthella_lenta	Acidaminococcus_intestini	0.173078	0.279822	0.492337
Eggerthella_lenta	Megasphaera_elsdenii	0.154776	0.776673	0.810866
Eggerthella_lenta	Veillonella_parvula	0.166571	0.415362	0.572161
Eggerthella_lenta	Campylobacter_jejuni	0.268055	0.168747	0.403419
Eggerthella_lenta	Escherichia_coli	0.181084	0.163158	0.401511
Eggerthella_lenta	Klebsiella_pneumoniae	0.122709	0.49195	0.615475
Eggerthella_lenta	Haemophilus_parainfluenzae	0.18966	0.801799	0.830956
Eggerthella_lenta	Akkermansia_muciniphila	0.262626	0.28107	0.492425
Bacteroides_cellulosilyticus	Bacteroides_fragilis	0.147177	0.584981	0.68289
Bacteroides_cellulosilyticus	Bacteroides_helcogenes	0.233565	0.473671	0.608848
Bacteroides_cellulosilyticus	Bacteroides_ovatus	0.233292	0.435527	0.585088
Bacteroides_cellulosilyticus	Bacteroides_salanitronis	0.160909	0.707743	0.76414
Bacteroides_cellulosilyticus	Bacteroides_thetaiotaomicron	0.139226	0.475412	0.610137
Bacteroides_cellulosilyticus	Bacteroides_vulgatus	0.193578	0.381109	0.550524
Bacteroides_cellulosilyticus	Barnesiella_viscericola	0.175688	0.770736	0.806857
Bacteroides_cellulosilyticus	Odoribacter_splanchnicus	0.230347	0.184351	0.41297
Bacteroides_cellulosilyticus	Parabacteroides_distasonis	0.192342	0.837027	0.858849
Bacteroides_cellulosilyticus	Porphyromonas_asaccharolytica	0.373579	0.0140398	0.185662
Bacteroides_cellulosilyticus	Tannerella_forsythia	0.206128	0.609955	0.693436
Bacteroides_cellulosilyticus	Prevotella_dentalis	0.200474	0.122909	0.359237
Bacteroides_cellulosilyticus	Prevotella_denticola	0.17903	0.266862	0.478624
Bacteroides_cellulosilyticus	Prevotella_enoeca	0.245259	0.054537	0.288941
Bacteroides_cellulosilyticus	Prevotella_fusca	0.222566	0.254334	0.466563
Bacteroides_cellulosilyticus	Prevotella_intermedia	0.281667	0.0306541	0.243612
Bacteroides_cellulosilyticus	Prevotella_melaninogenica	0.191836	0.44027	0.588837
Bacteroides_cellulosilyticus	Prevotella_ruminicola	0.240135	0.141442	0.379744
Bacteroides_cellulosilyticus	Prevotella_sp_oral_taxon_299	0.251914	0.106236	0.339669
Bacteroides_cellulosilyticus	Alistipes_finegoldii	0.133423	0.753127	0.795475
Bacteroides_cellulosilyticus	Ornithobacterium_rhinotracheale	0.251134	0.0651545	0.298598
Bacteroides_cellulosilyticus	Enterococcus_faecalis	0.207158	0.414854	0.572161
Bacteroides_cellulosilyticus	Enterococcus_faecium	0.144084	0.272153	0.482016
Bacteroides_cellulosilyticus	Streptococcus_anginosus	0.133434	0.821759	0.847391
Bacteroides_cellulosilyticus	Streptococcus_parasanguinis	0.191185	0.671158	0.73618
Bacteroides_cellulosilyticus	Streptococcus_salivarius	0.161786	0.404587	0.566285
Bacteroides_cellulosilyticus	Streptococcus_suis	0.260933	0.347792	0.531504
Bacteroides_cellulosilyticus	Streptococcus_thermophilus	0.132507	0.803672	0.832374
Bacteroides_cellulosilyticus	Clostridium_sp_SY8519	0.175506	0.555803	0.659543
Bacteroides_cellulosilyticus	X.Eubacterium._eligens	0.258936	0.0318001	0.24698
Bacteroides_cellulosilyticus	Eubacterium_limosum	0.162581	0.0696887	0.301018
Bacteroides_cellulosilyticus	Butyrivibrio_proteoclasticus	0.270438	0.0962779	0.32982
Bacteroides_cellulosilyticus	X.Clostridium._saccharolyticum	0.175081	0.619073	0.697113
Bacteroides_cellulosilyticus	Lachnoclostridium_phytofermentans	0.257452	0.20526	0.430015
Bacteroides_cellulosilyticus	Roseburia_hominis	0.220803	0.225933	0.446198
Bacteroides_cellulosilyticus	X.Eubacterium._rectale	0.257218	0.244578	0.459242
Bacteroides_cellulosilyticus	Oscillibacter_valericigenes	0.205527	0.300287	0.50129
Bacteroides_cellulosilyticus	Peptoclostridium_difficile	0.172073	0.207321	0.430015
Bacteroides_cellulosilyticus	Ethanoligenens_harbinense	0.232391	0.0426302	0.269991
Bacteroides_cellulosilyticus	Ruminococcus_albus	0.361295	0.00685207	0.16053
Bacteroides_cellulosilyticus	Ruminococcus_bicirculans	0.170002	0.174991	0.407766
Bacteroides_cellulosilyticus	Intestinimonas_butyriciproducens	0.237337	0.223166	0.444839
Bacteroides_cellulosilyticus	Acidaminococcus_intestini	0.193942	0.0742143	0.308908
Bacteroides_cellulosilyticus	Megasphaera_elsdenii	0.191164	0.13901	0.379069
Bacteroides_cellulosilyticus	Veillonella_parvula	0.123945	0.823868	0.847979
Bacteroides_cellulosilyticus	Campylobacter_jejuni	0.350143	0.0411381	0.266443
Bacteroides_cellulosilyticus	Escherichia_coli	0.220209	0.16646	0.40169
Bacteroides_cellulosilyticus	Klebsiella_pneumoniae	0.158405	0.456289	0.601951
Bacteroides_cellulosilyticus	Haemophilus_parainfluenzae	0.206358	0.330034	0.520559
Bacteroides_cellulosilyticus	Akkermansia_muciniphila	0.150786	0.749319	0.793482
Bacteroides_fragilis	Bacteroides_helcogenes	0.220354	0.6513	0.721581
Bacteroides_fragilis	Bacteroides_ovatus	0.275818	0.0863101	0.321531
Bacteroides_fragilis	Bacteroides_salanitronis	0.192584	0.546816	0.65379
Bacteroides_fragilis	Bacteroides_thetaiotaomicron	0.195504	0.282804	0.493036
Bacteroides_fragilis	Bacteroides_vulgatus	0.278945	0.356017	0.534511
Bacteroides_fragilis	Barnesiella_viscericola	0.147222	0.820976	0.847112
Bacteroides_fragilis	Odoribacter_splanchnicus	0.358523	0.0105157	0.179201
Bacteroides_fragilis	Parabacteroides_distasonis	0.205714	0.369424	0.542149
Bacteroides_fragilis	Porphyromonas_asaccharolytica	0.386909	0.011484	0.179201
Bacteroides_fragilis	Tannerella_forsythia	0.193144	0.415362	0.572161
Bacteroides_fragilis	Prevotella_dentalis	0.155931	0.312547	0.506509
Bacteroides_fragilis	Prevotella_denticola	0.175915	0.183136	0.41297
Bacteroides_fragilis	Prevotella_enoeca	0.249822	0.0330919	0.24974
Bacteroides_fragilis	Prevotella_fusca	0.203195	0.155874	0.394577
Bacteroides_fragilis	Prevotella_intermedia	0.234075	0.04085	0.266443
Bacteroides_fragilis	Prevotella_melaninogenica	0.269328	0.0854512	0.320109
Bacteroides_fragilis	Prevotella_ruminicola	0.264065	0.02767	0.238781
Bacteroides_fragilis	Prevotella_sp_oral_taxon_299	0.283728	0.0172081	0.198916
Bacteroides_fragilis	Alistipes_finegoldii	0.192779	0.109662	0.342908
Bacteroides_fragilis	Ornithobacterium_rhinotracheale	0.328371	0.00910372	0.172971
Bacteroides_fragilis	Enterococcus_faecalis	0.169087	0.33242	0.520844
Bacteroides_fragilis	Enterococcus_faecium	0.249568	0.226763	0.447303
Bacteroides_fragilis	Streptococcus_anginosus	0.189874	0.150153	0.388629
Bacteroides_fragilis	Streptococcus_parasanguinis	0.213975	0.0153068	0.191016
Bacteroides_fragilis	Streptococcus_salivarius	0.162913	0.264759	0.478536
Bacteroides_fragilis	Streptococcus_suis	0.215477	0.0727883	0.306155
Bacteroides_fragilis	Streptococcus_thermophilus	0.170323	0.118086	0.354258
Bacteroides_fragilis	Clostridium_sp_SY8519	0.196992	0.223561	0.444839
Bacteroides_fragilis	X.Eubacterium._eligens	0.276347	0.0212152	0.212477
Bacteroides_fragilis	Eubacterium_limosum	0.237202	0.341454	0.529562
Bacteroides_fragilis	Butyrivibrio_proteoclasticus	0.208922	0.260063	0.4724
Bacteroides_fragilis	X.Clostridium._saccharolyticum	0.186822	0.370994	0.542815
Bacteroides_fragilis	Lachnoclostridium_phytofermentans	0.236402	0.0499089	0.288233
Bacteroides_fragilis	Roseburia_hominis	0.236227	0.39026	0.55645
Bacteroides_fragilis	X.Eubacterium._rectale	0.183929	0.841078	0.861401
Bacteroides_fragilis	Oscillibacter_valericigenes	0.120762	0.667021	0.734078
Bacteroides_fragilis	Peptoclostridium_difficile	0.198759	0.211585	0.434439
Bacteroides_fragilis	Ethanoligenens_harbinense	0.226964	0.218459	0.439844
Bacteroides_fragilis	Ruminococcus_albus	0.360174	0.0109835	0.179201
Bacteroides_fragilis	Ruminococcus_bicirculans	0.16399	0.393128	0.557803
Bacteroides_fragilis	Intestinimonas_butyriciproducens	0.16209	0.350779	0.531961
Bacteroides_fragilis	Acidaminococcus_intestini	0.201263	0.193741	0.421942
Bacteroides_fragilis	Megasphaera_elsdenii	0.196656	0.432704	0.583798
Bacteroides_fragilis	Veillonella_parvula	0.13432	0.132162	0.369714
Bacteroides_fragilis	Campylobacter_jejuni	0.377512	0.0835247	0.316666
Bacteroides_fragilis	Escherichia_coli	0.21348	0.34827	0.531504
Bacteroides_fragilis	Klebsiella_pneumoniae	0.187937	0.0963309	0.32982
Bacteroides_fragilis	Haemophilus_parainfluenzae	0.234292	0.186585	0.413112
Bacteroides_fragilis	Akkermansia_muciniphila	0.19811	0.140419	0.379744
Bacteroides_helcogenes	Bacteroides_ovatus	0.209368	0.627357	0.702346
Bacteroides_helcogenes	Bacteroides_salanitronis	0.224607	0.43723	0.58569
Bacteroides_helcogenes	Bacteroides_thetaiotaomicron	0.199194	0.609955	0.693436
Bacteroides_helcogenes	Bacteroides_vulgatus	0.243739	0.603848	0.692407
Bacteroides_helcogenes	Barnesiella_viscericola	0.234944	0.1679	0.403419
Bacteroides_helcogenes	Odoribacter_splanchnicus	0.321292	0.0710266	0.302048
Bacteroides_helcogenes	Parabacteroides_distasonis	0.158222	0.886943	0.901671
Bacteroides_helcogenes	Porphyromonas_asaccharolytica	0.313378	0.268118	0.479287
Bacteroides_helcogenes	Tannerella_forsythia	0.2309	0.468089	0.606089
Bacteroides_helcogenes	Prevotella_dentalis	0.202801	0.161199	0.400694
Bacteroides_helcogenes	Prevotella_denticola	0.273035	0.205187	0.430015
Bacteroides_helcogenes	Prevotella_enoeca	0.343392	0.00397776	0.145002
Bacteroides_helcogenes	Prevotella_fusca	0.271813	0.0629656	0.296142
Bacteroides_helcogenes	Prevotella_intermedia	0.3155	0.012121	0.179201
Bacteroides_helcogenes	Prevotella_melaninogenica	0.253462	0.143993	0.382663
Bacteroides_helcogenes	Prevotella_ruminicola	0.291491	0.0179373	0.20034
Bacteroides_helcogenes	Prevotella_sp_oral_taxon_299	0.314849	0.0175387	0.199941
Bacteroides_helcogenes	Alistipes_finegoldii	0.151403	0.162306	0.401511
Bacteroides_helcogenes	Ornithobacterium_rhinotracheale	0.249316	0.0832628	0.316399
Bacteroides_helcogenes	Enterococcus_faecalis	0.188029	0.609955	0.693436
Bacteroides_helcogenes	Enterococcus_faecium	0.148812	0.713033	0.767487
Bacteroides_helcogenes	Streptococcus_anginosus	0.199618	0.305746	0.502376
Bacteroides_helcogenes	Streptococcus_parasanguinis	0.180834	0.460665	0.603174
Bacteroides_helcogenes	Streptococcus_salivarius	0.190023	0.490306	0.615475
Bacteroides_helcogenes	Streptococcus_suis	0.172294	0.557022	0.660514
Bacteroides_helcogenes	Streptococcus_thermophilus	0.240062	0.582879	0.681882
Bacteroides_helcogenes	Clostridium_sp_SY8519	0.185977	0.539558	0.647705
Bacteroides_helcogenes	X.Eubacterium._eligens	0.226904	0.422313	0.575976
Bacteroides_helcogenes	Eubacterium_limosum	0.182248	0.310343	0.503926
Bacteroides_helcogenes	Butyrivibrio_proteoclasticus	0.180071	0.337146	0.525758
Bacteroides_helcogenes	X.Clostridium._saccharolyticum	0.24127	0.310178	0.503926
Bacteroides_helcogenes	Lachnoclostridium_phytofermentans	0.273334	0.131406	0.369413
Bacteroides_helcogenes	Roseburia_hominis	0.218629	0.407206	0.568204
Bacteroides_helcogenes	X.Eubacterium._rectale	0.209003	0.494307	0.616228
Bacteroides_helcogenes	Oscillibacter_valericigenes	0.231122	0.336392	0.525076
Bacteroides_helcogenes	Peptoclostridium_difficile	0.170884	0.691857	0.751406
Bacteroides_helcogenes	Ethanoligenens_harbinense	0.300798	0.0696887	0.301018
Bacteroides_helcogenes	Ruminococcus_albus	0.391224	0.00495225	0.154454
Bacteroides_helcogenes	Ruminococcus_bicirculans	0.235868	0.200808	0.426204
Bacteroides_helcogenes	Intestinimonas_butyriciproducens	0.261208	0.267792	0.479287
Bacteroides_helcogenes	Acidaminococcus_intestini	0.224563	0.123223	0.359237
Bacteroides_helcogenes	Megasphaera_elsdenii	0.16658	0.6513	0.721581
Bacteroides_helcogenes	Veillonella_parvula	0.129628	0.931941	0.937614
Bacteroides_helcogenes	Campylobacter_jejuni	0.29551	0.178116	0.409857
Bacteroides_helcogenes	Escherichia_coli	0.283999	0.527245	0.64029
Bacteroides_helcogenes	Klebsiella_pneumoniae	0.229752	0.655476	0.725179
Bacteroides_helcogenes	Haemophilus_parainfluenzae	0.262306	0.272144	0.482016
Bacteroides_helcogenes	Akkermansia_muciniphila	0.175489	0.300014	0.50129
Bacteroides_ovatus	Bacteroides_salanitronis	0.204308	0.609955	0.693436
Bacteroides_ovatus	Bacteroides_thetaiotaomicron	0.224107	0.141809	0.379744
Bacteroides_ovatus	Bacteroides_vulgatus	0.209202	0.403278	0.565889
Bacteroides_ovatus	Barnesiella_viscericola	0.256671	0.266964	0.478624
Bacteroides_ovatus	Odoribacter_splanchnicus	0.258778	0.103637	0.337052
Bacteroides_ovatus	Parabacteroides_distasonis	0.243018	0.378637	0.547582
Bacteroides_ovatus	Porphyromonas_asaccharolytica	0.211785	0.165367	0.40169
Bacteroides_ovatus	Tannerella_forsythia	0.257103	0.426909	0.579852
Bacteroides_ovatus	Prevotella_dentalis	0.274622	0.104602	0.337052
Bacteroides_ovatus	Prevotella_denticola	0.310656	0.0213948	0.212477
Bacteroides_ovatus	Prevotella_enoeca	0.30712	0.0462949	0.276265
Bacteroides_ovatus	Prevotella_fusca	0.285542	0.126655	0.364739
Bacteroides_ovatus	Prevotella_intermedia	0.381944	0.0121419	0.179201
Bacteroides_ovatus	Prevotella_melaninogenica	0.254414	0.349468	0.531961
Bacteroides_ovatus	Prevotella_ruminicola	0.343322	0.0459273	0.275864
Bacteroides_ovatus	Prevotella_sp_oral_taxon_299	0.269183	0.0770176	0.308908
Bacteroides_ovatus	Alistipes_finegoldii	0.211586	0.0633798	0.296142
Bacteroides_ovatus	Ornithobacterium_rhinotracheale	0.296094	0.0112929	0.179201
Bacteroides_ovatus	Enterococcus_faecalis	0.160161	0.639382	0.712196
Bacteroides_ovatus	Enterococcus_faecium	0.115003	0.494418	0.616228
Bacteroides_ovatus	Streptococcus_anginosus	0.211997	0.465458	0.605352
Bacteroides_ovatus	Streptococcus_parasanguinis	0.191458	0.111077	0.345133
Bacteroides_ovatus	Streptococcus_salivarius	0.102871	0.89572	0.909475
Bacteroides_ovatus	Streptococcus_suis	0.181049	0.113718	0.348103
Bacteroides_ovatus	Streptococcus_thermophilus	0.19401	0.442505	0.59084
Bacteroides_ovatus	Clostridium_sp_SY8519	0.197372	0.823831	0.847979
Bacteroides_ovatus	X.Eubacterium._eligens	0.250759	0.0775357	0.308908
Bacteroides_ovatus	Eubacterium_limosum	0.167343	0.207337	0.430015
Bacteroides_ovatus	Butyrivibrio_proteoclasticus	0.217201	0.0737674	0.308702
Bacteroides_ovatus	X.Clostridium._saccharolyticum	0.172907	0.457565	0.602674
Bacteroides_ovatus	Lachnoclostridium_phytofermentans	0.329597	0.155827	0.394577
Bacteroides_ovatus	Roseburia_hominis	0.244032	0.223597	0.444839
Bacteroides_ovatus	X.Eubacterium._rectale	0.155077	0.850602	0.868466
Bacteroides_ovatus	Oscillibacter_valericigenes	0.144314	0.292362	0.496175
Bacteroides_ovatus	Peptoclostridium_difficile	0.207129	0.315366	0.50958
Bacteroides_ovatus	Ethanoligenens_harbinense	0.332339	0.03365	0.25169
Bacteroides_ovatus	Ruminococcus_albus	0.475062	0.00483966	0.154454
Bacteroides_ovatus	Ruminococcus_bicirculans	0.068753	0.945903	0.949926
Bacteroides_ovatus	Intestinimonas_butyriciproducens	0.190096	0.420651	0.575133
Bacteroides_ovatus	Acidaminococcus_intestini	0.211249	0.272355	0.482016
Bacteroides_ovatus	Megasphaera_elsdenii	0.170769	0.728304	0.77871
Bacteroides_ovatus	Veillonella_parvula	0.168429	0.0639543	0.296821
Bacteroides_ovatus	Campylobacter_jejuni	0.286901	0.373878	0.543865
Bacteroides_ovatus	Escherichia_coli	0.226894	0.477222	0.611037
Bacteroides_ovatus	Klebsiella_pneumoniae	0.243981	0.243274	0.459055
Bacteroides_ovatus	Haemophilus_parainfluenzae	0.245227	0.0531133	0.288941
Bacteroides_ovatus	Akkermansia_muciniphila	0.0917735	0.823232	0.847979
Bacteroides_salanitronis	Bacteroides_thetaiotaomicron	0.131862	0.981303	0.983087
Bacteroides_salanitronis	Bacteroides_vulgatus	0.186823	0.73422	0.780994
Bacteroides_salanitronis	Barnesiella_viscericola	0.177105	0.388203	0.555908
Bacteroides_salanitronis	Odoribacter_splanchnicus	0.304937	0.0522599	0.288941
Bacteroides_salanitronis	Parabacteroides_distasonis	0.236171	0.540264	0.648082
Bacteroides_salanitronis	Porphyromonas_asaccharolytica	0.249723	0.432699	0.583798
Bacteroides_salanitronis	Tannerella_forsythia	0.294217	0.516354	0.632421
Bacteroides_salanitronis	Prevotella_dentalis	0.197018	0.0891731	0.321531
Bacteroides_salanitronis	Prevotella_denticola	0.217684	0.09289	0.325352
Bacteroides_salanitronis	Prevotella_enoeca	0.22402	0.0537418	0.288941
Bacteroides_salanitronis	Prevotella_fusca	0.186339	0.207041	0.430015
Bacteroides_salanitronis	Prevotella_intermedia	0.15558	0.343828	0.531166
Bacteroides_salanitronis	Prevotella_melaninogenica	0.156266	0.368863	0.542149
Bacteroides_salanitronis	Prevotella_ruminicola	0.183147	0.154661	0.39453
Bacteroides_salanitronis	Prevotella_sp_oral_taxon_299	0.14308	0.313061	0.506846
Bacteroides_salanitronis	Alistipes_finegoldii	0.286702	0.0444054	0.273889
Bacteroides_salanitronis	Ornithobacterium_rhinotracheale	0.199661	0.157228	0.395583
Bacteroides_salanitronis	Enterococcus_faecalis	0.143346	0.391165	0.55645
Bacteroides_salanitronis	Enterococcus_faecium	0.197612	0.608196	0.693436
Bacteroides_salanitronis	Streptococcus_anginosus	0.148714	0.844673	0.863479
Bacteroides_salanitronis	Streptococcus_parasanguinis	0.188478	0.279974	0.492337
Bacteroides_salanitronis	Streptococcus_salivarius	0.177374	0.149634	0.388386
Bacteroides_salanitronis	Streptococcus_suis	0.189754	0.611449	0.694125
Bacteroides_salanitronis	Streptococcus_thermophilus	0.237397	0.384773	0.553446
Bacteroides_salanitronis	Clostridium_sp_SY8519	0.206503	0.231816	0.449099
Bacteroides_salanitronis	X.Eubacterium._eligens	0.284309	0.0775357	0.308908
Bacteroides_salanitronis	Eubacterium_limosum	0.238325	0.198499	0.425465
Bacteroides_salanitronis	Butyrivibrio_proteoclasticus	0.221878	0.204051	0.430015
Bacteroides_salanitronis	X.Clostridium._saccharolyticum	0.177249	0.609955	0.693436
Bacteroides_salanitronis	Lachnoclostridium_phytofermentans	0.166434	0.778643	0.812048
Bacteroides_salanitronis	Roseburia_hominis	0.185091	0.305629	0.502376
Bacteroides_salanitronis	X.Eubacterium._rectale	0.17025	0.661403	0.729352
Bacteroides_salanitronis	Oscillibacter_valericigenes	0.149909	0.287618	0.493683
Bacteroides_salanitronis	Peptoclostridium_difficile	0.233515	0.372419	0.543589
Bacteroides_salanitronis	Ethanoligenens_harbinense	0.288678	0.10793	0.341931
Bacteroides_salanitronis	Ruminococcus_albus	0.407908	0.020123	0.206604
Bacteroides_salanitronis	Ruminococcus_bicirculans	0.153862	0.599381	0.689476
Bacteroides_salanitronis	Intestinimonas_butyriciproducens	0.168709	0.214122	0.436164
Bacteroides_salanitronis	Acidaminococcus_intestini	0.219144	0.0635998	0.296142
Bacteroides_salanitronis	Megasphaera_elsdenii	0.204294	0.356949	0.534884
Bacteroides_salanitronis	Veillonella_parvula	0.185454	0.586839	0.68313
Bacteroides_salanitronis	Campylobacter_jejuni	0.395633	0.0205684	0.207314
Bacteroides_salanitronis	Escherichia_coli	0.267682	0.552999	0.657158
Bacteroides_salanitronis	Klebsiella_pneumoniae	0.21207	0.613454	0.694125
Bacteroides_salanitronis	Haemophilus_parainfluenzae	0.279429	0.218037	0.439844
Bacteroides_salanitronis	Akkermansia_muciniphila	0.140904	0.904965	0.916049
Bacteroides_thetaiotaomicron	Bacteroides_vulgatus	0.168883	0.986271	0.986868
Bacteroides_thetaiotaomicron	Barnesiella_viscericola	0.177464	0.835336	0.857646
Bacteroides_thetaiotaomicron	Odoribacter_splanchnicus	0.282176	0.00846713	0.170792
Bacteroides_thetaiotaomicron	Parabacteroides_distasonis	0.258316	0.179453	0.411422
Bacteroides_thetaiotaomicron	Porphyromonas_asaccharolytica	0.169955	0.326786	0.51801
Bacteroides_thetaiotaomicron	Tannerella_forsythia	0.370117	0.0795264	0.31125
Bacteroides_thetaiotaomicron	Prevotella_dentalis	0.203642	0.146659	0.386647
Bacteroides_thetaiotaomicron	Prevotella_denticola	0.19373	0.0923007	0.325341
Bacteroides_thetaiotaomicron	Prevotella_enoeca	0.21666	0.0925048	0.325341
Bacteroides_thetaiotaomicron	Prevotella_fusca	0.221795	0.22363	0.444839
Bacteroides_thetaiotaomicron	Prevotella_intermedia	0.305213	0.0339951	0.252444
Bacteroides_thetaiotaomicron	Prevotella_melaninogenica	0.16273	0.588526	0.68317
Bacteroides_thetaiotaomicron	Prevotella_ruminicola	0.227323	0.266546	0.478624
Bacteroides_thetaiotaomicron	Prevotella_sp_oral_taxon_299	0.232008	0.207853	0.430015
Bacteroides_thetaiotaomicron	Alistipes_finegoldii	0.248485	0.0396549	0.265383
Bacteroides_thetaiotaomicron	Ornithobacterium_rhinotracheale	0.263126	0.0749088	0.308908
Bacteroides_thetaiotaomicron	Enterococcus_faecalis	0.166703	0.71388	0.767487
Bacteroides_thetaiotaomicron	Enterococcus_faecium	0.177708	0.669807	0.735187
Bacteroides_thetaiotaomicron	Streptococcus_anginosus	0.157703	0.41014	0.56944
Bacteroides_thetaiotaomicron	Streptococcus_parasanguinis	0.249973	0.215348	0.437309
Bacteroides_thetaiotaomicron	Streptococcus_salivarius	0.109036	0.506995	0.624023
Bacteroides_thetaiotaomicron	Streptococcus_suis	0.250643	0.181729	0.412068
Bacteroides_thetaiotaomicron	Streptococcus_thermophilus	0.183927	0.74756	0.792126
Bacteroides_thetaiotaomicron	Clostridium_sp_SY8519	0.169957	0.462824	0.604781
Bacteroides_thetaiotaomicron	X.Eubacterium._eligens	0.222524	0.149248	0.388386
Bacteroides_thetaiotaomicron	Eubacterium_limosum	0.16846	0.538063	0.647412
Bacteroides_thetaiotaomicron	Butyrivibrio_proteoclasticus	0.250469	0.128169	0.365913
Bacteroides_thetaiotaomicron	X.Clostridium._saccharolyticum	0.188537	0.284686	0.493036
Bacteroides_thetaiotaomicron	Lachnoclostridium_phytofermentans	0.204683	0.123572	0.359366
Bacteroides_thetaiotaomicron	Roseburia_hominis	0.262547	0.639382	0.712196
Bacteroides_thetaiotaomicron	X.Eubacterium._rectale	0.206465	0.374215	0.543865
Bacteroides_thetaiotaomicron	Oscillibacter_valericigenes	0.205292	0.172069	0.40575
Bacteroides_thetaiotaomicron	Peptoclostridium_difficile	0.229598	0.0773854	0.308908
Bacteroides_thetaiotaomicron	Ethanoligenens_harbinense	0.344195	0.0476466	0.281285
Bacteroides_thetaiotaomicron	Ruminococcus_albus	0.313776	0.0774493	0.308908
Bacteroides_thetaiotaomicron	Ruminococcus_bicirculans	0.116248	0.626171	0.701736
Bacteroides_thetaiotaomicron	Intestinimonas_butyriciproducens	0.2498	0.172069	0.40575
Bacteroides_thetaiotaomicron	Acidaminococcus_intestini	0.182445	0.510801	0.627306
Bacteroides_thetaiotaomicron	Megasphaera_elsdenii	0.23576	0.611892	0.694125
Bacteroides_thetaiotaomicron	Veillonella_parvula	0.163381	0.575162	0.678133
Bacteroides_thetaiotaomicron	Campylobacter_jejuni	0.344467	0.168417	0.403419
Bacteroides_thetaiotaomicron	Escherichia_coli	0.230397	0.159062	0.397174
Bacteroides_thetaiotaomicron	Klebsiella_pneumoniae	0.189136	0.766221	0.803661
Bacteroides_thetaiotaomicron	Haemophilus_parainfluenzae	0.150472	0.752223	0.795029
Bacteroides_thetaiotaomicron	Akkermansia_muciniphila	0.205096	0.13758	0.375901
Bacteroides_vulgatus	Barnesiella_viscericola	0.238714	0.418155	0.573375
Bacteroides_vulgatus	Odoribacter_splanchnicus	0.251904	0.305629	0.502376
Bacteroides_vulgatus	Parabacteroides_distasonis	0.224552	0.435527	0.585088
Bacteroides_vulgatus	Porphyromonas_asaccharolytica	0.297847	0.205761	0.430015
Bacteroides_vulgatus	Tannerella_forsythia	0.268557	0.334733	0.522981
Bacteroides_vulgatus	Prevotella_dentalis	0.20623	0.338729	0.527231
Bacteroides_vulgatus	Prevotella_denticola	0.229125	0.425726	0.578722
Bacteroides_vulgatus	Prevotella_enoeca	0.317415	0.0755396	0.308908
Bacteroides_vulgatus	Prevotella_fusca	0.255734	0.151339	0.389663
Bacteroides_vulgatus	Prevotella_intermedia	0.292747	0.0910364	0.324861
Bacteroides_vulgatus	Prevotella_melaninogenica	0.216014	0.381423	0.550524
Bacteroides_vulgatus	Prevotella_ruminicola	0.250013	0.156328	0.395124
Bacteroides_vulgatus	Prevotella_sp_oral_taxon_299	0.28691	0.094519	0.328063
Bacteroides_vulgatus	Alistipes_finegoldii	0.194099	0.843901	0.863223
Bacteroides_vulgatus	Ornithobacterium_rhinotracheale	0.25019	0.406094	0.567434
Bacteroides_vulgatus	Enterococcus_faecalis	0.166581	0.750624	0.793986
Bacteroides_vulgatus	Enterococcus_faecium	0.15054	0.931679	0.937614
Bacteroides_vulgatus	Streptococcus_anginosus	0.250389	0.624907	0.700795
Bacteroides_vulgatus	Streptococcus_parasanguinis	0.225853	0.347734	0.531504
Bacteroides_vulgatus	Streptococcus_salivarius	0.192488	0.484923	0.612175
Bacteroides_vulgatus	Streptococcus_suis	0.219431	0.360571	0.536959
Bacteroides_vulgatus	Streptococcus_thermophilus	0.18149	0.901767	0.91337
Bacteroides_vulgatus	Clostridium_sp_SY8519	0.254851	0.480025	0.611782
Bacteroides_vulgatus	X.Eubacterium._eligens	0.245597	0.0943797	0.328063
Bacteroides_vulgatus	Eubacterium_limosum	0.220493	0.128169	0.365913
Bacteroides_vulgatus	Butyrivibrio_proteoclasticus	0.174859	0.473351	0.608848
Bacteroides_vulgatus	X.Clostridium._saccharolyticum	0.190224	0.677955	0.740198
Bacteroides_vulgatus	Lachnoclostridium_phytofermentans	0.162398	0.765457	0.803661
Bacteroides_vulgatus	Roseburia_hominis	0.193184	0.607194	0.693436
Bacteroides_vulgatus	X.Eubacterium._rectale	0.177659	0.401355	0.56447
Bacteroides_vulgatus	Oscillibacter_valericigenes	0.238523	0.345461	0.531504
Bacteroides_vulgatus	Peptoclostridium_difficile	0.199325	0.527959	0.64029
Bacteroides_vulgatus	Ethanoligenens_harbinense	0.18379	0.930879	0.937614
Bacteroides_vulgatus	Ruminococcus_albus	0.368681	0.0395542	0.265383
Bacteroides_vulgatus	Ruminococcus_bicirculans	0.194244	0.32508	0.51801
Bacteroides_vulgatus	Intestinimonas_butyriciproducens	0.267638	0.436499	0.58532
Bacteroides_vulgatus	Acidaminococcus_intestini	0.237409	0.155874	0.394577
Bacteroides_vulgatus	Megasphaera_elsdenii	0.183166	0.816403	0.843231
Bacteroides_vulgatus	Veillonella_parvula	0.172015	0.694421	0.753695
Bacteroides_vulgatus	Campylobacter_jejuni	0.413095	0.0601466	0.291131
Bacteroides_vulgatus	Escherichia_coli	0.342478	0.0939296	0.327564
Bacteroides_vulgatus	Klebsiella_pneumoniae	0.224548	0.26989	0.480741
Bacteroides_vulgatus	Haemophilus_parainfluenzae	0.206086	0.481718	0.612175
Bacteroides_vulgatus	Akkermansia_muciniphila	0.173725	0.485148	0.612175
Barnesiella_viscericola	Odoribacter_splanchnicus	0.231938	0.106936	0.341247
Barnesiella_viscericola	Parabacteroides_distasonis	0.226374	0.550741	0.657158
Barnesiella_viscericola	Porphyromonas_asaccharolytica	0.232572	0.221774	0.443816
Barnesiella_viscericola	Tannerella_forsythia	0.334893	0.284085	0.493036
Barnesiella_viscericola	Prevotella_dentalis	0.174356	0.761506	0.802284
Barnesiella_viscericola	Prevotella_denticola	0.0945324	0.8963	0.909506
Barnesiella_viscericola	Prevotella_enoeca	0.166891	0.502855	0.621695
Barnesiella_viscericola	Prevotella_fusca	0.200153	0.240781	0.458144
Barnesiella_viscericola	Prevotella_intermedia	0.203702	0.536691	0.646612
Barnesiella_viscericola	Prevotella_melaninogenica	0.217649	0.288704	0.493683
Barnesiella_viscericola	Prevotella_ruminicola	0.168209	0.450746	0.598461
Barnesiella_viscericola	Prevotella_sp_oral_taxon_299	0.235353	0.132162	0.369714
Barnesiella_viscericola	Alistipes_finegoldii	0.218013	0.0965146	0.32982
Barnesiella_viscericola	Ornithobacterium_rhinotracheale	0.288089	0.0155836	0.191016
Barnesiella_viscericola	Enterococcus_faecalis	0.227877	0.629671	0.704226
Barnesiella_viscericola	Enterococcus_faecium	0.241797	0.166338	0.40169
Barnesiella_viscericola	Streptococcus_anginosus	0.210252	0.460421	0.603174
Barnesiella_viscericola	Streptococcus_parasanguinis	0.17435	0.459875	0.603174
Barnesiella_viscericola	Streptococcus_salivarius	0.222648	0.229732	0.448344
Barnesiella_viscericola	Streptococcus_suis	0.191092	0.587749	0.68317
Barnesiella_viscericola	Streptococcus_thermophilus	0.220531	0.524428	0.638029
Barnesiella_viscericola	Clostridium_sp_SY8519	0.208487	0.490728	0.615475
Barnesiella_viscericola	X.Eubacterium._eligens	0.240673	0.385784	0.553664
Barnesiella_viscericola	Eubacterium_limosum	0.24884	0.132238	0.369714
Barnesiella_viscericola	Butyrivibrio_proteoclasticus	0.358994	0.0518205	0.288941
Barnesiella_viscericola	X.Clostridium._saccharolyticum	0.188001	0.79124	0.821557
Barnesiella_viscericola	Lachnoclostridium_phytofermentans	0.16838	0.468958	0.606089
Barnesiella_viscericola	Roseburia_hominis	0.238233	0.054537	0.288941
Barnesiella_viscericola	X.Eubacterium._rectale	0.226311	0.481937	0.612175
Barnesiella_viscericola	Oscillibacter_valericigenes	0.128273	0.744423	0.789308
Barnesiella_viscericola	Peptoclostridium_difficile	0.252112	0.250312	0.465428
Barnesiella_viscericola	Ethanoligenens_harbinense	0.239393	0.178116	0.409857
Barnesiella_viscericola	Ruminococcus_albus	0.426204	0.0166519	0.194169
Barnesiella_viscericola	Ruminococcus_bicirculans	0.170072	0.394013	0.558002
Barnesiella_viscericola	Intestinimonas_butyriciproducens	0.171481	0.359418	0.535725
Barnesiella_viscericola	Acidaminococcus_intestini	0.26492	0.117615	0.353488
Barnesiella_viscericola	Megasphaera_elsdenii	0.301323	0.324813	0.51801
Barnesiella_viscericola	Veillonella_parvula	0.140358	0.956117	0.9596
Barnesiella_viscericola	Campylobacter_jejuni	0.253182	0.0576388	0.289461
Barnesiella_viscericola	Escherichia_coli	0.272854	0.238704	0.458144
Barnesiella_viscericola	Klebsiella_pneumoniae	0.199359	0.468647	0.606089
Barnesiella_viscericola	Haemophilus_parainfluenzae	0.180812	0.348544	0.531504
Barnesiella_viscericola	Akkermansia_muciniphila	0.205851	0.4541	0.601464
Odoribacter_splanchnicus	Parabacteroides_distasonis	0.244897	0.202169	0.427894
Odoribacter_splanchnicus	Porphyromonas_asaccharolytica	0.36462	0.0784224	0.310125
Odoribacter_splanchnicus	Tannerella_forsythia	0.228141	0.298193	0.50129
Odoribacter_splanchnicus	Prevotella_dentalis	0.181991	0.182862	0.41297
Odoribacter_splanchnicus	Prevotella_denticola	0.204007	0.393787	0.558002
Odoribacter_splanchnicus	Prevotella_enoeca	0.198594	0.350492	0.531961
Odoribacter_splanchnicus	Prevotella_fusca	0.201468	0.516497	0.632421
Odoribacter_splanchnicus	Prevotella_intermedia	0.21641	0.254113	0.466563
Odoribacter_splanchnicus	Prevotella_melaninogenica	0.183301	0.200961	0.426204
Odoribacter_splanchnicus	Prevotella_ruminicola	0.192941	0.357276	0.534884
Odoribacter_splanchnicus	Prevotella_sp_oral_taxon_299	0.191306	0.46534	0.605352
Odoribacter_splanchnicus	Alistipes_finegoldii	0.24438	0.021957	0.214763
Odoribacter_splanchnicus	Ornithobacterium_rhinotracheale	0.267513	0.035499	0.254025
Odoribacter_splanchnicus	Enterococcus_faecalis	0.259583	0.00585738	0.16053
Odoribacter_splanchnicus	Enterococcus_faecium	0.227193	0.141305	0.379744
Odoribacter_splanchnicus	Streptococcus_anginosus	0.288399	0.066319	0.300572
Odoribacter_splanchnicus	Streptococcus_parasanguinis	0.242671	0.170636	0.40468
Odoribacter_splanchnicus	Streptococcus_salivarius	0.22353	0.180724	0.411645
Odoribacter_splanchnicus	Streptococcus_suis	0.259742	0.0436176	0.273105
Odoribacter_splanchnicus	Streptococcus_thermophilus	0.295376	0.0296129	0.238781
Odoribacter_splanchnicus	Clostridium_sp_SY8519	0.231428	0.115541	0.351729
Odoribacter_splanchnicus	X.Eubacterium._eligens	0.354812	0.0107704	0.179201
Odoribacter_splanchnicus	Eubacterium_limosum	0.232211	0.117615	0.353488
Odoribacter_splanchnicus	Butyrivibrio_proteoclasticus	0.220905	0.0813218	0.312616
Odoribacter_splanchnicus	X.Clostridium._saccharolyticum	0.280821	0.0296129	0.238781
Odoribacter_splanchnicus	Lachnoclostridium_phytofermentans	0.184888	0.38205	0.550592
Odoribacter_splanchnicus	Roseburia_hominis	0.235232	0.15319	0.392595
Odoribacter_splanchnicus	X.Eubacterium._rectale	0.224952	0.142203	0.379744
Odoribacter_splanchnicus	Oscillibacter_valericigenes	0.201883	0.296604	0.500847
Odoribacter_splanchnicus	Peptoclostridium_difficile	0.267811	0.0761326	0.308908
Odoribacter_splanchnicus	Ethanoligenens_harbinense	0.193487	0.241824	0.458144
Odoribacter_splanchnicus	Ruminococcus_albus	0.329401	0.0195549	0.205371
Odoribacter_splanchnicus	Ruminococcus_bicirculans	0.186769	0.186541	0.413112
Odoribacter_splanchnicus	Intestinimonas_butyriciproducens	0.197054	0.32722	0.51801
Odoribacter_splanchnicus	Acidaminococcus_intestini	0.281293	0.215627	0.43734
Odoribacter_splanchnicus	Megasphaera_elsdenii	0.20152	0.318343	0.511674
Odoribacter_splanchnicus	Veillonella_parvula	0.253267	0.0754726	0.308908
Odoribacter_splanchnicus	Campylobacter_jejuni	0.352211	0.0262033	0.237147
Odoribacter_splanchnicus	Escherichia_coli	0.313332	0.0239182	0.224665
Odoribacter_splanchnicus	Klebsiella_pneumoniae	0.274493	0.0101514	0.179201
Odoribacter_splanchnicus	Haemophilus_parainfluenzae	0.271345	0.0505672	0.288233
Odoribacter_splanchnicus	Akkermansia_muciniphila	0.218331	0.157761	0.396294
Parabacteroides_distasonis	Porphyromonas_asaccharolytica	0.172909	0.97076	0.973115
Parabacteroides_distasonis	Tannerella_forsythia	0.305487	0.199734	0.425465
Parabacteroides_distasonis	Prevotella_dentalis	0.176854	0.175391	0.407766
Parabacteroides_distasonis	Prevotella_denticola	0.260922	0.34824	0.531504
Parabacteroides_distasonis	Prevotella_enoeca	0.143007	0.710486	0.766101
Parabacteroides_distasonis	Prevotella_fusca	0.143154	0.668913	0.734693
Parabacteroides_distasonis	Prevotella_intermedia	0.237841	0.506677	0.624023
Parabacteroides_distasonis	Prevotella_melaninogenica	0.141908	0.909068	0.919077
Parabacteroides_distasonis	Prevotella_ruminicola	0.213202	0.450623	0.598461
Parabacteroides_distasonis	Prevotella_sp_oral_taxon_299	0.191366	0.506677	0.624023
Parabacteroides_distasonis	Alistipes_finegoldii	0.258543	0.041244	0.266443
Parabacteroides_distasonis	Ornithobacterium_rhinotracheale	0.290171	0.0147529	0.19052
Parabacteroides_distasonis	Enterococcus_faecalis	0.166975	0.348544	0.531504
Parabacteroides_distasonis	Enterococcus_faecium	0.254159	0.120485	0.355011
Parabacteroides_distasonis	Streptococcus_anginosus	0.208503	0.478608	0.611049
Parabacteroides_distasonis	Streptococcus_parasanguinis	0.198327	0.481505	0.612175
Parabacteroides_distasonis	Streptococcus_salivarius	0.212938	0.410034	0.56944
Parabacteroides_distasonis	Streptococcus_suis	0.184246	0.531807	0.643542
Parabacteroides_distasonis	Streptococcus_thermophilus	0.27041	0.369632	0.542149
Parabacteroides_distasonis	Clostridium_sp_SY8519	0.196662	0.609101	0.693436
Parabacteroides_distasonis	X.Eubacterium._eligens	0.233197	0.120163	0.355011
Parabacteroides_distasonis	Eubacterium_limosum	0.158051	0.870352	0.885894
Parabacteroides_distasonis	Butyrivibrio_proteoclasticus	0.193014	0.281215	0.492425
Parabacteroides_distasonis	X.Clostridium._saccharolyticum	0.183494	0.636952	0.710447
Parabacteroides_distasonis	Lachnoclostridium_phytofermentans	0.156218	0.48448	0.612175
Parabacteroides_distasonis	Roseburia_hominis	0.17039	0.622117	0.699089
Parabacteroides_distasonis	X.Eubacterium._rectale	0.203263	0.783746	0.81634
Parabacteroides_distasonis	Oscillibacter_valericigenes	0.20568	0.305629	0.502376
Parabacteroides_distasonis	Peptoclostridium_difficile	0.249875	0.109516	0.342908
Parabacteroides_distasonis	Ethanoligenens_harbinense	0.252795	0.0755396	0.308908
Parabacteroides_distasonis	Ruminococcus_albus	0.324879	0.0644764	0.297708
Parabacteroides_distasonis	Ruminococcus_bicirculans	0.133419	0.912934	0.921857
Parabacteroides_distasonis	Intestinimonas_butyriciproducens	0.207376	0.239848	0.458144
Parabacteroides_distasonis	Acidaminococcus_intestini	0.165052	0.750756	0.793986
Parabacteroides_distasonis	Megasphaera_elsdenii	0.133023	0.47867	0.611049
Parabacteroides_distasonis	Veillonella_parvula	0.333198	0.0976253	0.33001
Parabacteroides_distasonis	Campylobacter_jejuni	0.407858	0.0119336	0.179201
Parabacteroides_distasonis	Escherichia_coli	0.14434	0.140184	0.379744
Parabacteroides_distasonis	Klebsiella_pneumoniae	0.193721	0.660773	0.729144
Parabacteroides_distasonis	Haemophilus_parainfluenzae	0.306436	0.0290979	0.238781
Parabacteroides_distasonis	Akkermansia_muciniphila	0.173482	0.586757	0.68313
Porphyromonas_asaccharolytica	Tannerella_forsythia	0.251025	0.613454	0.694125
Porphyromonas_asaccharolytica	Prevotella_dentalis	0.247951	0.102651	0.336966
Porphyromonas_asaccharolytica	Prevotella_denticola	0.192934	0.129121	0.367095
Porphyromonas_asaccharolytica	Prevotella_enoeca	0.201706	0.221008	0.443335
Porphyromonas_asaccharolytica	Prevotella_fusca	0.196838	0.100378	0.335881
Porphyromonas_asaccharolytica	Prevotella_intermedia	0.236153	0.101839	0.336592
Porphyromonas_asaccharolytica	Prevotella_melaninogenica	0.156834	0.324997	0.51801
Porphyromonas_asaccharolytica	Prevotella_ruminicola	0.206841	0.057804	0.289461
Porphyromonas_asaccharolytica	Prevotella_sp_oral_taxon_299	0.282371	0.0712637	0.302048
Porphyromonas_asaccharolytica	Alistipes_finegoldii	0.240469	0.241149	0.458144
Porphyromonas_asaccharolytica	Ornithobacterium_rhinotracheale	0.232387	0.0755289	0.308908
Porphyromonas_asaccharolytica	Enterococcus_faecalis	0.150776	0.706153	0.762922
Porphyromonas_asaccharolytica	Enterococcus_faecium	0.190167	0.566161	0.66943
Porphyromonas_asaccharolytica	Streptococcus_anginosus	0.201193	0.473273	0.608848
Porphyromonas_asaccharolytica	Streptococcus_parasanguinis	0.349493	0.00477732	0.154454
Porphyromonas_asaccharolytica	Streptococcus_salivarius	0.338067	0.00206192	0.145002
Porphyromonas_asaccharolytica	Streptococcus_suis	0.230526	0.0688541	0.301018
Porphyromonas_asaccharolytica	Streptococcus_thermophilus	0.294628	0.130581	0.368346
Porphyromonas_asaccharolytica	Clostridium_sp_SY8519	0.28372	0.460041	0.603174
Porphyromonas_asaccharolytica	X.Eubacterium._eligens	0.390114	0.00312695	0.145002
Porphyromonas_asaccharolytica	Eubacterium_limosum	0.316675	0.029411	0.238781
Porphyromonas_asaccharolytica	Butyrivibrio_proteoclasticus	0.306882	0.0508434	0.288812
Porphyromonas_asaccharolytica	X.Clostridium._saccharolyticum	0.149939	0.911754	0.921228
Porphyromonas_asaccharolytica	Lachnoclostridium_phytofermentans	0.340042	0.101333	0.336592
Porphyromonas_asaccharolytica	Roseburia_hominis	0.266591	0.218119	0.439844
Porphyromonas_asaccharolytica	X.Eubacterium._rectale	0.286595	0.284649	0.493036
Porphyromonas_asaccharolytica	Oscillibacter_valericigenes	0.160692	0.667469	0.734083
Porphyromonas_asaccharolytica	Peptoclostridium_difficile	0.288897	0.259512	0.4724
Porphyromonas_asaccharolytica	Ethanoligenens_harbinense	0.243644	0.191449	0.418051
Porphyromonas_asaccharolytica	Ruminococcus_albus	0.261319	0.104602	0.337052
Porphyromonas_asaccharolytica	Ruminococcus_bicirculans	0.243142	0.10222	0.336592
Porphyromonas_asaccharolytica	Intestinimonas_butyriciproducens	0.246157	0.113278	0.347401
Porphyromonas_asaccharolytica	Acidaminococcus_intestini	0.877744	0.00367249	0.145002
Porphyromonas_asaccharolytica	Megasphaera_elsdenii	0.340736	0.0697336	0.301018
Porphyromonas_asaccharolytica	Veillonella_parvula	0.168423	0.180795	0.411645
Porphyromonas_asaccharolytica	Campylobacter_jejuni	0.309791	0.1995	0.425465
Porphyromonas_asaccharolytica	Escherichia_coli	0.296077	0.063552	0.296142
Porphyromonas_asaccharolytica	Klebsiella_pneumoniae	0.421321	0.0733808	0.307864
Porphyromonas_asaccharolytica	Haemophilus_parainfluenzae	0.266333	0.34518	0.531504
Porphyromonas_asaccharolytica	Akkermansia_muciniphila	0.201536	0.129715	0.367095
Tannerella_forsythia	Prevotella_dentalis	0.316635	0.294515	0.498295
Tannerella_forsythia	Prevotella_denticola	0.267837	0.362617	0.539033
Tannerella_forsythia	Prevotella_enoeca	0.342475	0.207853	0.430015
Tannerella_forsythia	Prevotella_fusca	0.351662	0.155874	0.394577
Tannerella_forsythia	Prevotella_intermedia	0.268028	0.186026	0.413112
Tannerella_forsythia	Prevotella_melaninogenica	0.383715	0.0487633	0.285016
Tannerella_forsythia	Prevotella_ruminicola	0.379957	0.145597	0.384459
Tannerella_forsythia	Prevotella_sp_oral_taxon_299	0.388899	0.0985087	0.331993
Tannerella_forsythia	Alistipes_finegoldii	0.253348	0.0576698	0.289461
Tannerella_forsythia	Ornithobacterium_rhinotracheale	0.251557	0.0114958	0.179201
Tannerella_forsythia	Enterococcus_faecalis	0.243421	0.47867	0.611049
Tannerella_forsythia	Enterococcus_faecium	0.245968	0.244892	0.459242
Tannerella_forsythia	Streptococcus_anginosus	0.305004	0.412969	0.571014
Tannerella_forsythia	Streptococcus_parasanguinis	0.224772	0.550334	0.657158
Tannerella_forsythia	Streptococcus_salivarius	0.233362	0.737502	0.782975
Tannerella_forsythia	Streptococcus_suis	0.226018	0.582879	0.681882
Tannerella_forsythia	Streptococcus_thermophilus	0.277368	0.399166	0.563179
Tannerella_forsythia	Clostridium_sp_SY8519	0.229098	0.452308	0.599571
Tannerella_forsythia	X.Eubacterium._eligens	0.382697	0.0849281	0.319059
Tannerella_forsythia	Eubacterium_limosum	0.271969	0.0674928	0.301018
Tannerella_forsythia	Butyrivibrio_proteoclasticus	0.307389	0.0415936	0.267526
Tannerella_forsythia	X.Clostridium._saccharolyticum	0.272959	0.417979	0.573375
Tannerella_forsythia	Lachnoclostridium_phytofermentans	0.383206	0.0204832	0.207314
Tannerella_forsythia	Roseburia_hominis	0.236568	0.290113	0.493915
Tannerella_forsythia	X.Eubacterium._rectale	0.177045	0.46682	0.606089
Tannerella_forsythia	Oscillibacter_valericigenes	0.398267	0.0819321	0.313504
Tannerella_forsythia	Peptoclostridium_difficile	0.385832	0.0829785	0.316045
Tannerella_forsythia	Ethanoligenens_harbinense	0.387175	0.026385	0.237147
Tannerella_forsythia	Ruminococcus_albus	0.470971	0.0107206	0.179201
Tannerella_forsythia	Ruminococcus_bicirculans	0.344777	0.162738	0.401511
Tannerella_forsythia	Intestinimonas_butyriciproducens	0.416297	0.0386161	0.265383
Tannerella_forsythia	Acidaminococcus_intestini	0.266525	0.430447	0.583699
Tannerella_forsythia	Megasphaera_elsdenii	0.256977	0.59203	0.684839
Tannerella_forsythia	Veillonella_parvula	0.351271	0.150962	0.389299
Tannerella_forsythia	Campylobacter_jejuni	0.364936	0.0781288	0.310125
Tannerella_forsythia	Escherichia_coli	0.203178	0.533928	0.644877
Tannerella_forsythia	Klebsiella_pneumoniae	0.272835	0.341508	0.529562
Tannerella_forsythia	Haemophilus_parainfluenzae	0.49559	0.00878243	0.170792
Tannerella_forsythia	Akkermansia_muciniphila	0.318772	0.191235	0.418051
Prevotella_dentalis	Prevotella_denticola	0.146426	0.886405	0.901671
Prevotella_dentalis	Prevotella_enoeca	0.142545	0.292349	0.496175
Prevotella_dentalis	Prevotella_fusca	0.107404	0.743398	0.788728
Prevotella_dentalis	Prevotella_intermedia	0.141538	0.535222	0.645311
Prevotella_dentalis	Prevotella_melaninogenica	0.104668	0.895646	0.909475
Prevotella_dentalis	Prevotella_ruminicola	0.154913	0.390629	0.55645
Prevotella_dentalis	Prevotella_sp_oral_taxon_299	0.177502	0.305066	0.502376
Prevotella_dentalis	Alistipes_finegoldii	0.184059	0.456667	0.60197
Prevotella_dentalis	Ornithobacterium_rhinotracheale	0.226532	0.103247	0.337052
Prevotella_dentalis	Enterococcus_faecalis	0.213699	0.343216	0.530907
Prevotella_dentalis	Enterococcus_faecium	0.218939	0.508733	0.625231
Prevotella_dentalis	Streptococcus_anginosus	0.196546	0.496739	0.616912
Prevotella_dentalis	Streptococcus_parasanguinis	0.144009	0.251308	0.465708
Prevotella_dentalis	Streptococcus_salivarius	0.188376	0.143503	0.381982
Prevotella_dentalis	Streptococcus_suis	0.139097	0.25835	0.471968
Prevotella_dentalis	Streptococcus_thermophilus	0.116922	0.662331	0.729402
Prevotella_dentalis	Clostridium_sp_SY8519	0.218778	0.283128	0.493036
Prevotella_dentalis	X.Eubacterium._eligens	0.249911	0.0194588	0.205371
Prevotella_dentalis	Eubacterium_limosum	0.279487	0.0448401	0.274238
Prevotella_dentalis	Butyrivibrio_proteoclasticus	0.283267	0.0166795	0.194169
Prevotella_dentalis	X.Clostridium._saccharolyticum	0.133589	0.305677	0.502376
Prevotella_dentalis	Lachnoclostridium_phytofermentans	0.204188	0.0351583	0.252762
Prevotella_dentalis	Roseburia_hominis	0.132766	0.647617	0.718946
Prevotella_dentalis	X.Eubacterium._rectale	0.23935	0.0855949	0.320109
Prevotella_dentalis	Oscillibacter_valericigenes	0.332013	0.0487958	0.285016
Prevotella_dentalis	Peptoclostridium_difficile	0.165916	0.701768	0.760172
Prevotella_dentalis	Ethanoligenens_harbinense	0.218615	0.143252	0.381929
Prevotella_dentalis	Ruminococcus_albus	0.419126	0.000926107	0.145002
Prevotella_dentalis	Ruminococcus_bicirculans	0.132006	0.228578	0.448344
Prevotella_dentalis	Intestinimonas_butyriciproducens	0.256043	0.164942	0.40169
Prevotella_dentalis	Acidaminococcus_intestini	0.178905	0.0925048	0.325341
Prevotella_dentalis	Megasphaera_elsdenii	0.116786	0.684639	0.745526
Prevotella_dentalis	Veillonella_parvula	0.157709	0.4312	0.583798
Prevotella_dentalis	Campylobacter_jejuni	0.34367	0.0895688	0.321531
Prevotella_dentalis	Escherichia_coli	0.207317	0.125622	0.363589
Prevotella_dentalis	Klebsiella_pneumoniae	0.136257	0.348548	0.531504
Prevotella_dentalis	Haemophilus_parainfluenzae	0.239944	0.107895	0.341931
Prevotella_dentalis	Akkermansia_muciniphila	0.197103	0.0289085	0.238781
Prevotella_denticola	Prevotella_enoeca	0.171245	0.45044	0.598461
Prevotella_denticola	Prevotella_fusca	0.108818	0.913712	0.922079
Prevotella_denticola	Prevotella_intermedia	0.11152	0.619937	0.697113
Prevotella_denticola	Prevotella_melaninogenica	0.122239	0.619195	0.697113
Prevotella_denticola	Prevotella_ruminicola	0.136736	0.385035	0.553446
Prevotella_denticola	Prevotella_sp_oral_taxon_299	0.145041	0.492231	0.615475
Prevotella_denticola	Alistipes_finegoldii	0.237318	0.110643	0.344431
Prevotella_denticola	Ornithobacterium_rhinotracheale	0.175774	0.189349	0.416502
Prevotella_denticola	Enterococcus_faecalis	0.153242	0.242012	0.458144
Prevotella_denticola	Enterococcus_faecium	0.205401	0.491858	0.615475
Prevotella_denticola	Streptococcus_anginosus	0.224338	0.0976253	0.33001
Prevotella_denticola	Streptococcus_parasanguinis	0.121721	0.564757	0.668249
Prevotella_denticola	Streptococcus_salivarius	0.233255	0.0288638	0.238781
Prevotella_denticola	Streptococcus_suis	0.176055	0.0989807	0.332551
Prevotella_denticola	Streptococcus_thermophilus	0.127511	0.705128	0.762718
Prevotella_denticola	Clostridium_sp_SY8519	0.187241	0.199139	0.425465
Prevotella_denticola	X.Eubacterium._eligens	0.328258	0.00015697	0.073739
Prevotella_denticola	Eubacterium_limosum	0.281433	0.0667793	0.300572
Prevotella_denticola	Butyrivibrio_proteoclasticus	0.230366	0.0914758	0.324861
Prevotella_denticola	X.Clostridium._saccharolyticum	0.16731	0.340058	0.528304
Prevotella_denticola	Lachnoclostridium_phytofermentans	0.177057	0.0614635	0.292936
Prevotella_denticola	Roseburia_hominis	0.1621	0.266611	0.478624
Prevotella_denticola	X.Eubacterium._rectale	0.238599	0.0878771	0.321531
Prevotella_denticola	Oscillibacter_valericigenes	0.243755	0.13758	0.375901
Prevotella_denticola	Peptoclostridium_difficile	0.177929	0.613205	0.694125
Prevotella_denticola	Ethanoligenens_harbinense	0.268071	0.0843986	0.318518
Prevotella_denticola	Ruminococcus_albus	0.300414	0.0592133	0.291113
Prevotella_denticola	Ruminococcus_bicirculans	0.207646	0.0451257	0.274238
Prevotella_denticola	Intestinimonas_butyriciproducens	0.317954	0.0281032	0.238781
Prevotella_denticola	Acidaminococcus_intestini	0.210456	0.00670129	0.16053
Prevotella_denticola	Megasphaera_elsdenii	0.183592	0.242339	0.458144
Prevotella_denticola	Veillonella_parvula	0.177553	0.677669	0.740198
Prevotella_denticola	Campylobacter_jejuni	0.251703	0.2857	0.493036
Prevotella_denticola	Escherichia_coli	0.281728	0.015176	0.191016
Prevotella_denticola	Klebsiella_pneumoniae	0.132119	0.224285	0.44507
Prevotella_denticola	Haemophilus_parainfluenzae	0.287924	0.0616226	0.292936
Prevotella_denticola	Akkermansia_muciniphila	0.210519	0.0720288	0.304511
Prevotella_enoeca	Prevotella_fusca	0.142562	0.672399	0.737053
Prevotella_enoeca	Prevotella_intermedia	0.201662	0.52455	0.638029
Prevotella_enoeca	Prevotella_melaninogenica	0.109327	0.440292	0.588837
Prevotella_enoeca	Prevotella_ruminicola	0.138197	0.726735	0.777536
Prevotella_enoeca	Prevotella_sp_oral_taxon_299	0.24388	0.302675	0.502376
Prevotella_enoeca	Alistipes_finegoldii	0.304548	0.142096	0.379744
Prevotella_enoeca	Ornithobacterium_rhinotracheale	0.167703	0.341893	0.529662
Prevotella_enoeca	Enterococcus_faecalis	0.168739	0.12148	0.356972
Prevotella_enoeca	Enterococcus_faecium	0.306738	0.129635	0.367095
Prevotella_enoeca	Streptococcus_anginosus	0.280094	0.169129	0.403419
Prevotella_enoeca	Streptococcus_parasanguinis	0.172455	0.0805897	0.31125
Prevotella_enoeca	Streptococcus_salivarius	0.294718	0.0119962	0.179201
Prevotella_enoeca	Streptococcus_suis	0.249739	0.0460206	0.275864
Prevotella_enoeca	Streptococcus_thermophilus	0.146267	0.538139	0.647412
Prevotella_enoeca	Clostridium_sp_SY8519	0.266179	0.0268414	0.238542
Prevotella_enoeca	X.Eubacterium._eligens	0.277868	0.00598139	0.16053
Prevotella_enoeca	Eubacterium_limosum	0.317092	0.00945966	0.173742
Prevotella_enoeca	Butyrivibrio_proteoclasticus	0.24403	0.0762498	0.308908
Prevotella_enoeca	X.Clostridium._saccharolyticum	0.243535	0.0348927	0.252762
Prevotella_enoeca	Lachnoclostridium_phytofermentans	0.279946	0.107978	0.341931
Prevotella_enoeca	Roseburia_hominis	0.221517	0.228708	0.448344
Prevotella_enoeca	X.Eubacterium._rectale	0.245622	0.0684638	0.301018
Prevotella_enoeca	Oscillibacter_valericigenes	0.178817	0.411326	0.569449
Prevotella_enoeca	Peptoclostridium_difficile	0.230722	0.297796	0.50128
Prevotella_enoeca	Ethanoligenens_harbinense	0.211016	0.30639	0.502376
Prevotella_enoeca	Ruminococcus_albus	0.291744	0.104602	0.337052
Prevotella_enoeca	Ruminococcus_bicirculans	0.365154	0.0613725	0.292936
Prevotella_enoeca	Intestinimonas_butyriciproducens	0.165123	0.492788	0.615705
Prevotella_enoeca	Acidaminococcus_intestini	0.245244	0.00805274	0.170792
Prevotella_enoeca	Megasphaera_elsdenii	0.260246	0.060348	0.291131
Prevotella_enoeca	Veillonella_parvula	0.21532	0.0970748	0.33001
Prevotella_enoeca	Campylobacter_jejuni	0.337033	0.160454	0.399443
Prevotella_enoeca	Escherichia_coli	0.512014	0.0191335	0.205371
Prevotella_enoeca	Klebsiella_pneumoniae	0.181407	0.255246	0.467245
Prevotella_enoeca	Haemophilus_parainfluenzae	0.244005	0.580369	0.680873
Prevotella_enoeca	Akkermansia_muciniphila	0.274065	0.0178783	0.20034
Prevotella_fusca	Prevotella_intermedia	0.220222	0.432228	0.583798
Prevotella_fusca	Prevotella_melaninogenica	0.154601	0.378423	0.547582
Prevotella_fusca	Prevotella_ruminicola	0.226011	0.353961	0.533278
Prevotella_fusca	Prevotella_sp_oral_taxon_299	0.236764	0.172783	0.406252
Prevotella_fusca	Alistipes_finegoldii	0.208781	0.455552	0.601864
Prevotella_fusca	Ornithobacterium_rhinotracheale	0.236776	0.0946958	0.328063
Prevotella_fusca	Enterococcus_faecalis	0.153322	0.413214	0.571014
Prevotella_fusca	Enterococcus_faecium	0.221034	0.619656	0.697113
Prevotella_fusca	Streptococcus_anginosus	0.276121	0.0891685	0.321531
Prevotella_fusca	Streptococcus_parasanguinis	0.217874	0.105894	0.33923
Prevotella_fusca	Streptococcus_salivarius	0.281208	0.0054087	0.16053
Prevotella_fusca	Streptococcus_suis	0.191058	0.100884	0.336592
Prevotella_fusca	Streptococcus_thermophilus	0.202044	0.532354	0.643732
Prevotella_fusca	Clostridium_sp_SY8519	0.196811	0.252847	0.466563
Prevotella_fusca	X.Eubacterium._eligens	0.306733	0.00297554	0.145002
Prevotella_fusca	Eubacterium_limosum	0.297388	0.0502374	0.288233
Prevotella_fusca	Butyrivibrio_proteoclasticus	0.233846	0.0392933	0.265383
Prevotella_fusca	X.Clostridium._saccharolyticum	0.167747	0.152998	0.392595
Prevotella_fusca	Lachnoclostridium_phytofermentans	0.185862	0.0880814	0.321531
Prevotella_fusca	Roseburia_hominis	0.249217	0.186688	0.413112
Prevotella_fusca	X.Eubacterium._rectale	0.241558	0.169129	0.403419
Prevotella_fusca	Oscillibacter_valericigenes	0.121452	0.584406	0.682702
Prevotella_fusca	Peptoclostridium_difficile	0.219571	0.660773	0.729144
Prevotella_fusca	Ethanoligenens_harbinense	0.217704	0.211563	0.434439
Prevotella_fusca	Ruminococcus_albus	0.337519	0.105101	0.337999
Prevotella_fusca	Ruminococcus_bicirculans	0.189184	0.116268	0.351999
Prevotella_fusca	Intestinimonas_butyriciproducens	0.130163	0.681722	0.74302
Prevotella_fusca	Acidaminococcus_intestini	0.239499	0.0291159	0.238781
Prevotella_fusca	Megasphaera_elsdenii	0.244469	0.248523	0.464716
Prevotella_fusca	Veillonella_parvula	0.155732	0.211459	0.434439
Prevotella_fusca	Campylobacter_jejuni	0.25043	0.219353	0.441107
Prevotella_fusca	Escherichia_coli	0.242635	0.165884	0.40169
Prevotella_fusca	Klebsiella_pneumoniae	0.201226	0.157037	0.395583
Prevotella_fusca	Haemophilus_parainfluenzae	0.220027	0.857754	0.874687
Prevotella_fusca	Akkermansia_muciniphila	0.213043	0.13758	0.375901
Prevotella_intermedia	Prevotella_melaninogenica	0.231266	0.713628	0.767487
Prevotella_intermedia	Prevotella_ruminicola	0.230393	0.289144	0.493683
Prevotella_intermedia	Prevotella_sp_oral_taxon_299	0.260162	0.139199	0.379069
Prevotella_intermedia	Alistipes_finegoldii	0.341344	0.0684638	0.301018
Prevotella_intermedia	Ornithobacterium_rhinotracheale	0.265103	0.041264	0.266443
Prevotella_intermedia	Enterococcus_faecalis	0.210443	0.327048	0.51801
Prevotella_intermedia	Enterococcus_faecium	0.280616	0.29749	0.501275
Prevotella_intermedia	Streptococcus_anginosus	0.340412	0.00509566	0.155984
Prevotella_intermedia	Streptococcus_parasanguinis	0.265525	0.0484511	0.285016
Prevotella_intermedia	Streptococcus_salivarius	0.274865	0.0132498	0.181007
Prevotella_intermedia	Streptococcus_suis	0.254695	0.0566611	0.289461
Prevotella_intermedia	Streptococcus_thermophilus	0.164664	0.305398	0.502376
Prevotella_intermedia	Clostridium_sp_SY8519	0.24439	0.165367	0.40169
Prevotella_intermedia	X.Eubacterium._eligens	0.294568	0.00403514	0.145002
Prevotella_intermedia	Eubacterium_limosum	0.315597	0.0217852	0.21435
Prevotella_intermedia	Butyrivibrio_proteoclasticus	0.253912	0.0526879	0.288941
Prevotella_intermedia	X.Clostridium._saccharolyticum	0.212956	0.184113	0.41297
Prevotella_intermedia	Lachnoclostridium_phytofermentans	0.269608	0.0576486	0.289461
Prevotella_intermedia	Roseburia_hominis	0.259484	0.165367	0.40169
Prevotella_intermedia	X.Eubacterium._rectale	0.294287	0.0538553	0.288941
Prevotella_intermedia	Oscillibacter_valericigenes	0.140176	0.731997	0.780639
Prevotella_intermedia	Peptoclostridium_difficile	0.277933	0.355524	0.534256
Prevotella_intermedia	Ethanoligenens_harbinense	0.263988	0.0839785	0.317658
Prevotella_intermedia	Ruminococcus_albus	0.309761	0.0449682	0.274238
Prevotella_intermedia	Ruminococcus_bicirculans	0.313747	0.0158909	0.19242
Prevotella_intermedia	Intestinimonas_butyriciproducens	0.180569	0.614341	0.694125
Prevotella_intermedia	Acidaminococcus_intestini	0.227728	0.113097	0.347401
Prevotella_intermedia	Megasphaera_elsdenii	0.291582	0.0869088	0.321531
Prevotella_intermedia	Veillonella_parvula	0.391758	0.115861	0.351865
Prevotella_intermedia	Campylobacter_jejuni	0.288969	0.499482	0.618924
Prevotella_intermedia	Escherichia_coli	0.693193	0.0349304	0.252762
Prevotella_intermedia	Klebsiella_pneumoniae	0.231438	0.0290794	0.238781
Prevotella_intermedia	Haemophilus_parainfluenzae	0.241402	0.413493	0.571014
Prevotella_intermedia	Akkermansia_muciniphila	0.353005	0.0300443	0.241071
Prevotella_melaninogenica	Prevotella_ruminicola	0.214036	0.272922	0.482503
Prevotella_melaninogenica	Prevotella_sp_oral_taxon_299	0.200766	0.301059	0.501665
Prevotella_melaninogenica	Alistipes_finegoldii	0.242001	0.229232	0.448344
Prevotella_melaninogenica	Ornithobacterium_rhinotracheale	0.258422	0.0387981	0.265383
Prevotella_melaninogenica	Enterococcus_faecalis	0.11979	0.484858	0.612175
Prevotella_melaninogenica	Enterococcus_faecium	0.159814	0.600175	0.689909
Prevotella_melaninogenica	Streptococcus_anginosus	0.251428	0.148671	0.388356
Prevotella_melaninogenica	Streptococcus_parasanguinis	0.130275	0.785595	0.817751
Prevotella_melaninogenica	Streptococcus_salivarius	0.253888	0.023668	0.224665
Prevotella_melaninogenica	Streptococcus_suis	0.191499	0.0709083	0.302048
Prevotella_melaninogenica	Streptococcus_thermophilus	0.118016	0.690781	0.75123
Prevotella_melaninogenica	Clostridium_sp_SY8519	0.15284	0.49507	0.616228
Prevotella_melaninogenica	X.Eubacterium._eligens	0.323162	0.00632026	0.16053
Prevotella_melaninogenica	Eubacterium_limosum	0.281565	0.1021	0.336592
Prevotella_melaninogenica	Butyrivibrio_proteoclasticus	0.204119	0.0542451	0.288941
Prevotella_melaninogenica	X.Clostridium._saccharolyticum	0.158975	0.285104	0.493036
Prevotella_melaninogenica	Lachnoclostridium_phytofermentans	0.183597	0.0332382	0.24974
Prevotella_melaninogenica	Roseburia_hominis	0.21447	0.239613	0.458144
Prevotella_melaninogenica	X.Eubacterium._rectale	0.20801	0.19084	0.418008
Prevotella_melaninogenica	Oscillibacter_valericigenes	0.114065	0.573951	0.677188
Prevotella_melaninogenica	Peptoclostridium_difficile	0.208807	0.677955	0.740198
Prevotella_melaninogenica	Ethanoligenens_harbinense	0.223703	0.197305	0.425465
Prevotella_melaninogenica	Ruminococcus_albus	0.333186	0.0240567	0.224665
Prevotella_melaninogenica	Ruminococcus_bicirculans	0.127868	0.28406	0.493036
Prevotella_melaninogenica	Intestinimonas_butyriciproducens	0.116615	0.577025	0.678394
Prevotella_melaninogenica	Acidaminococcus_intestini	0.202189	0.435719	0.585088
Prevotella_melaninogenica	Megasphaera_elsdenii	0.165276	0.375817	0.544934
Prevotella_melaninogenica	Veillonella_parvula	0.180199	0.370579	0.542815
Prevotella_melaninogenica	Campylobacter_jejuni	0.207483	0.207321	0.430015
Prevotella_melaninogenica	Escherichia_coli	0.21982	0.285104	0.493036
Prevotella_melaninogenica	Klebsiella_pneumoniae	0.122041	0.460029	0.603174
Prevotella_melaninogenica	Haemophilus_parainfluenzae	0.250951	0.474406	0.609319
Prevotella_melaninogenica	Akkermansia_muciniphila	0.174837	0.496339	0.616912
Prevotella_ruminicola	Prevotella_sp_oral_taxon_299	0.255478	0.111589	0.345692
Prevotella_ruminicola	Alistipes_finegoldii	0.247691	0.2057	0.430015
Prevotella_ruminicola	Ornithobacterium_rhinotracheale	0.27386	0.0534865	0.288941
Prevotella_ruminicola	Enterococcus_faecalis	0.123549	0.542067	0.649773
Prevotella_ruminicola	Enterococcus_faecium	0.196618	0.613454	0.694125
Prevotella_ruminicola	Streptococcus_anginosus	0.257843	0.126655	0.364739
Prevotella_ruminicola	Streptococcus_parasanguinis	0.178343	0.0816664	0.313213
Prevotella_ruminicola	Streptococcus_salivarius	0.322131	0.000306952	0.101478
Prevotella_ruminicola	Streptococcus_suis	0.213289	0.0594637	0.291113
Prevotella_ruminicola	Streptococcus_thermophilus	0.132742	0.282968	0.493036
Prevotella_ruminicola	Clostridium_sp_SY8519	0.210445	0.347956	0.531504
Prevotella_ruminicola	X.Eubacterium._eligens	0.309205	0.00213938	0.145002
Prevotella_ruminicola	Eubacterium_limosum	0.307727	0.0501267	0.288233
Prevotella_ruminicola	Butyrivibrio_proteoclasticus	0.228232	0.0936324	0.327218
Prevotella_ruminicola	X.Clostridium._saccharolyticum	0.194403	0.0913464	0.324861
Prevotella_ruminicola	Lachnoclostridium_phytofermentans	0.190478	0.0504038	0.288233
Prevotella_ruminicola	Roseburia_hominis	0.207401	0.0749088	0.308908
Prevotella_ruminicola	X.Eubacterium._rectale	0.253971	0.182912	0.41297
Prevotella_ruminicola	Oscillibacter_valericigenes	0.167	0.306653	0.502376
Prevotella_ruminicola	Peptoclostridium_difficile	0.206947	0.476267	0.610618
Prevotella_ruminicola	Ethanoligenens_harbinense	0.221327	0.0703682	0.301343
Prevotella_ruminicola	Ruminococcus_albus	0.359111	0.0577339	0.289461
Prevotella_ruminicola	Ruminococcus_bicirculans	0.224138	0.0535283	0.288941
Prevotella_ruminicola	Intestinimonas_butyriciproducens	0.148272	0.645138	0.717157
Prevotella_ruminicola	Acidaminococcus_intestini	0.328048	0.0677076	0.301018
Prevotella_ruminicola	Megasphaera_elsdenii	0.218317	0.231442	0.449099
Prevotella_ruminicola	Veillonella_parvula	0.166867	0.0633756	0.296142
Prevotella_ruminicola	Campylobacter_jejuni	0.275484	0.375424	0.544843
Prevotella_ruminicola	Escherichia_coli	0.283892	0.0579622	0.289461
Prevotella_ruminicola	Klebsiella_pneumoniae	0.206278	0.239124	0.458144
Prevotella_ruminicola	Haemophilus_parainfluenzae	0.296983	0.390834	0.55645
Prevotella_ruminicola	Akkermansia_muciniphila	0.232468	0.0101257	0.179201
Prevotella_sp_oral_taxon_299	Alistipes_finegoldii	0.298407	0.0668023	0.300572
Prevotella_sp_oral_taxon_299	Ornithobacterium_rhinotracheale	0.222364	0.0774835	0.308908
Prevotella_sp_oral_taxon_299	Enterococcus_faecalis	0.163656	0.431931	0.583798
Prevotella_sp_oral_taxon_299	Enterococcus_faecium	0.283998	0.219629	0.441127
Prevotella_sp_oral_taxon_299	Streptococcus_anginosus	0.289842	0.0882164	0.321531
Prevotella_sp_oral_taxon_299	Streptococcus_parasanguinis	0.207718	0.057406	0.289461
Prevotella_sp_oral_taxon_299	Streptococcus_salivarius	0.282003	0.0131047	0.180517
Prevotella_sp_oral_taxon_299	Streptococcus_suis	0.237204	0.0754282	0.308908
Prevotella_sp_oral_taxon_299	Streptococcus_thermophilus	0.155467	0.242397	0.458144
Prevotella_sp_oral_taxon_299	Clostridium_sp_SY8519	0.307236	0.0407416	0.266443
Prevotella_sp_oral_taxon_299	X.Eubacterium._eligens	0.315945	0.00144305	0.145002
Prevotella_sp_oral_taxon_299	Eubacterium_limosum	0.303388	0.0313059	0.246529
Prevotella_sp_oral_taxon_299	Butyrivibrio_proteoclasticus	0.239008	0.0548352	0.289461
Prevotella_sp_oral_taxon_299	X.Clostridium._saccharolyticum	0.174223	0.164482	0.40169
Prevotella_sp_oral_taxon_299	Lachnoclostridium_phytofermentans	0.208705	0.170332	0.404538
Prevotella_sp_oral_taxon_299	Roseburia_hominis	0.258703	0.133699	0.370812
Prevotella_sp_oral_taxon_299	X.Eubacterium._rectale	0.291706	0.0684638	0.301018
Prevotella_sp_oral_taxon_299	Oscillibacter_valericigenes	0.135985	0.4341	0.584815
Prevotella_sp_oral_taxon_299	Peptoclostridium_difficile	0.243118	0.498507	0.618178
Prevotella_sp_oral_taxon_299	Ethanoligenens_harbinense	0.182955	0.3528	0.533278
Prevotella_sp_oral_taxon_299	Ruminococcus_albus	0.321991	0.0515034	0.288941
Prevotella_sp_oral_taxon_299	Ruminococcus_bicirculans	0.236677	0.0140398	0.185662
Prevotella_sp_oral_taxon_299	Intestinimonas_butyriciproducens	0.146292	0.675093	0.739442
Prevotella_sp_oral_taxon_299	Acidaminococcus_intestini	0.221322	0.0373203	0.262512
Prevotella_sp_oral_taxon_299	Megasphaera_elsdenii	0.221677	0.168065	0.403419
Prevotella_sp_oral_taxon_299	Veillonella_parvula	0.292448	0.051388	0.288941
Prevotella_sp_oral_taxon_299	Campylobacter_jejuni	0.336188	0.160454	0.399443
Prevotella_sp_oral_taxon_299	Escherichia_coli	0.348271	0.00621531	0.16053
Prevotella_sp_oral_taxon_299	Klebsiella_pneumoniae	0.209906	0.259408	0.4724
Prevotella_sp_oral_taxon_299	Haemophilus_parainfluenzae	0.232969	0.148572	0.388356
Prevotella_sp_oral_taxon_299	Akkermansia_muciniphila	0.232082	0.0454256	0.27505
Alistipes_finegoldii	Ornithobacterium_rhinotracheale	0.411537	8.81166e-05	0.0728283
Alistipes_finegoldii	Enterococcus_faecalis	0.259199	0.132939	0.370016
Alistipes_finegoldii	Enterococcus_faecium	0.292276	0.0641047	0.296821
Alistipes_finegoldii	Streptococcus_anginosus	0.190698	0.161931	0.401511
Alistipes_finegoldii	Streptococcus_parasanguinis	0.218703	0.50108	0.619974
Alistipes_finegoldii	Streptococcus_salivarius	0.150956	0.350034	0.531961
Alistipes_finegoldii	Streptococcus_suis	0.268206	0.0340563	0.252444
Alistipes_finegoldii	Streptococcus_thermophilus	0.237622	0.254113	0.466563
Alistipes_finegoldii	Clostridium_sp_SY8519	0.18693	0.135301	0.374628
Alistipes_finegoldii	X.Eubacterium._eligens	0.186519	0.593432	0.684839
Alistipes_finegoldii	Eubacterium_limosum	0.228697	0.140478	0.379744
Alistipes_finegoldii	Butyrivibrio_proteoclasticus	0.325263	0.0290095	0.238781
Alistipes_finegoldii	X.Clostridium._saccharolyticum	0.235536	0.0655174	0.299172
Alistipes_finegoldii	Lachnoclostridium_phytofermentans	0.265048	0.0286031	0.238781
Alistipes_finegoldii	Roseburia_hominis	0.185271	0.238704	0.458144
Alistipes_finegoldii	X.Eubacterium._rectale	0.235402	0.504602	0.622468
Alistipes_finegoldii	Oscillibacter_valericigenes	0.18804	0.184875	0.41297
Alistipes_finegoldii	Peptoclostridium_difficile	0.285098	0.0278367	0.238781
Alistipes_finegoldii	Ethanoligenens_harbinense	0.25803	0.0711302	0.302048
Alistipes_finegoldii	Ruminococcus_albus	0.348632	0.0161514	0.19242
Alistipes_finegoldii	Ruminococcus_bicirculans	0.195975	0.680933	0.742959
Alistipes_finegoldii	Intestinimonas_butyriciproducens	0.207526	0.119062	0.354423
Alistipes_finegoldii	Acidaminococcus_intestini	0.232335	0.299026	0.50129
Alistipes_finegoldii	Megasphaera_elsdenii	0.207963	0.0616707	0.292936
Alistipes_finegoldii	Veillonella_parvula	0.168323	0.339396	0.527772
Alistipes_finegoldii	Campylobacter_jejuni	0.441649	0.00103089	0.145002
Alistipes_finegoldii	Escherichia_coli	0.204099	0.300527	0.50129
Alistipes_finegoldii	Klebsiella_pneumoniae	0.240735	0.233499	0.450904
Alistipes_finegoldii	Haemophilus_parainfluenzae	0.218676	0.0409747	0.266443
Alistipes_finegoldii	Akkermansia_muciniphila	0.252961	0.197924	0.425465
Ornithobacterium_rhinotracheale	Enterococcus_faecalis	0.349604	0.00670812	0.16053
Ornithobacterium_rhinotracheale	Enterococcus_faecium	0.330869	0.0552034	0.289461
Ornithobacterium_rhinotracheale	Streptococcus_anginosus	0.330288	0.0265409	0.237147
Ornithobacterium_rhinotracheale	Streptococcus_parasanguinis	0.255966	0.0282967	0.238781
Ornithobacterium_rhinotracheale	Streptococcus_salivarius	0.215751	0.0797779	0.31125
Ornithobacterium_rhinotracheale	Streptococcus_suis	0.301081	0.0102862	0.179201
Ornithobacterium_rhinotracheale	Streptococcus_thermophilus	0.30271	0.00472013	0.154454
Ornithobacterium_rhinotracheale	Clostridium_sp_SY8519	0.308395	0.0182244	0.200833
Ornithobacterium_rhinotracheale	X.Eubacterium._eligens	0.241381	0.0699215	0.301018
Ornithobacterium_rhinotracheale	Eubacterium_limosum	0.263452	0.418324	0.573375
Ornithobacterium_rhinotracheale	Butyrivibrio_proteoclasticus	0.300008	0.0178271	0.20034
Ornithobacterium_rhinotracheale	X.Clostridium._saccharolyticum	0.334972	0.0130266	0.180517
Ornithobacterium_rhinotracheale	Lachnoclostridium_phytofermentans	0.362903	0.00170328	0.145002
Ornithobacterium_rhinotracheale	Roseburia_hominis	0.302854	0.0680492	0.301018
Ornithobacterium_rhinotracheale	X.Eubacterium._rectale	0.166237	0.306555	0.502376
Ornithobacterium_rhinotracheale	Oscillibacter_valericigenes	0.254818	0.0695039	0.301018
Ornithobacterium_rhinotracheale	Peptoclostridium_difficile	0.284241	0.00844037	0.170792
Ornithobacterium_rhinotracheale	Ethanoligenens_harbinense	0.297817	0.0034836	0.145002
Ornithobacterium_rhinotracheale	Ruminococcus_albus	0.355598	0.00432846	0.152233
Ornithobacterium_rhinotracheale	Ruminococcus_bicirculans	0.252355	0.123702	0.359366
Ornithobacterium_rhinotracheale	Intestinimonas_butyriciproducens	0.278709	0.00451142	0.154454
Ornithobacterium_rhinotracheale	Acidaminococcus_intestini	0.270438	0.0395435	0.265383
Ornithobacterium_rhinotracheale	Megasphaera_elsdenii	0.291006	0.0385043	0.265383
Ornithobacterium_rhinotracheale	Veillonella_parvula	0.321497	0.00594927	0.16053
Ornithobacterium_rhinotracheale	Campylobacter_jejuni	0.328997	0.00159576	0.145002
Ornithobacterium_rhinotracheale	Escherichia_coli	0.291718	0.0126977	0.179396
Ornithobacterium_rhinotracheale	Klebsiella_pneumoniae	0.251586	0.032303	0.24788
Ornithobacterium_rhinotracheale	Haemophilus_parainfluenzae	0.315026	0.0277929	0.238781
Ornithobacterium_rhinotracheale	Akkermansia_muciniphila	0.303054	0.0476466	0.281285
Enterococcus_faecalis	Enterococcus_faecium	0.183979	0.576863	0.678394
Enterococcus_faecalis	Streptococcus_anginosus	0.18554	0.92935	0.936717
Enterococcus_faecalis	Streptococcus_parasanguinis	0.164316	0.467977	0.606089
Enterococcus_faecalis	Streptococcus_salivarius	0.212182	0.119178	0.354423
Enterococcus_faecalis	Streptococcus_suis	0.212064	0.148717	0.388356
Enterococcus_faecalis	Streptococcus_thermophilus	0.166981	0.419779	0.574892
Enterococcus_faecalis	Clostridium_sp_SY8519	0.150101	0.765617	0.803661
Enterococcus_faecalis	X.Eubacterium._eligens	0.278724	0.0424093	0.269991
Enterococcus_faecalis	Eubacterium_limosum	0.232043	0.177723	0.409857
Enterococcus_faecalis	Butyrivibrio_proteoclasticus	0.220222	0.144569	0.382809
Enterococcus_faecalis	X.Clostridium._saccharolyticum	0.155693	0.128169	0.365913
Enterococcus_faecalis	Lachnoclostridium_phytofermentans	0.292923	0.0543201	0.288941
Enterococcus_faecalis	Roseburia_hominis	0.197143	0.28107	0.492425
Enterococcus_faecalis	X.Eubacterium._rectale	0.225412	0.498461	0.618178
Enterococcus_faecalis	Oscillibacter_valericigenes	0.216429	0.326119	0.51801
Enterococcus_faecalis	Peptoclostridium_difficile	0.226237	0.635651	0.709474
Enterococcus_faecalis	Ethanoligenens_harbinense	0.270468	0.129804	0.367095
Enterococcus_faecalis	Ruminococcus_albus	0.276695	0.104602	0.337052
Enterococcus_faecalis	Ruminococcus_bicirculans	0.145173	0.369424	0.542149
Enterococcus_faecalis	Intestinimonas_butyriciproducens	0.326401	0.0567956	0.289461
Enterococcus_faecalis	Acidaminococcus_intestini	0.220075	0.163228	0.401511
Enterococcus_faecalis	Megasphaera_elsdenii	0.151097	0.775405	0.810206
Enterococcus_faecalis	Veillonella_parvula	0.1217	0.942653	0.947238
Enterococcus_faecalis	Campylobacter_jejuni	0.308093	0.059702	0.291113
Enterococcus_faecalis	Escherichia_coli	0.180386	0.500895	0.619974
Enterococcus_faecalis	Klebsiella_pneumoniae	0.16934	0.761514	0.802284
Enterococcus_faecalis	Haemophilus_parainfluenzae	0.275867	0.10793	0.341931
Enterococcus_faecalis	Akkermansia_muciniphila	0.197528	0.0411381	0.266443
Enterococcus_faecium	Streptococcus_anginosus	0.231254	0.490755	0.615475
Enterococcus_faecium	Streptococcus_parasanguinis	0.300481	0.149668	0.388386
Enterococcus_faecium	Streptococcus_salivarius	0.195486	0.0799741	0.31125
Enterococcus_faecium	Streptococcus_suis	0.220199	0.441196	0.58957
Enterococcus_faecium	Streptococcus_thermophilus	0.249725	0.518758	0.632847
Enterococcus_faecium	Clostridium_sp_SY8519	0.220535	0.240114	0.458144
Enterococcus_faecium	X.Eubacterium._eligens	0.209611	0.141682	0.379744
Enterococcus_faecium	Eubacterium_limosum	0.304456	0.241033	0.458144
Enterococcus_faecium	Butyrivibrio_proteoclasticus	0.231791	0.173199	0.406252
Enterococcus_faecium	X.Clostridium._saccharolyticum	0.184964	0.242514	0.458144
Enterococcus_faecium	Lachnoclostridium_phytofermentans	0.216732	0.0929014	0.325352
Enterococcus_faecium	Roseburia_hominis	0.236566	0.180551	0.411645
Enterococcus_faecium	X.Eubacterium._rectale	0.216284	0.50343	0.621695
Enterococcus_faecium	Oscillibacter_valericigenes	0.216187	0.184612	0.41297
Enterococcus_faecium	Peptoclostridium_difficile	0.204728	0.369632	0.542149
Enterococcus_faecium	Ethanoligenens_harbinense	0.255588	0.162738	0.401511
Enterococcus_faecium	Ruminococcus_albus	0.225956	0.594521	0.684839
Enterococcus_faecium	Ruminococcus_bicirculans	0.210485	0.240781	0.458144
Enterococcus_faecium	Intestinimonas_butyriciproducens	0.214228	0.296933	0.500847
Enterococcus_faecium	Acidaminococcus_intestini	0.18655	0.252966	0.466563
Enterococcus_faecium	Megasphaera_elsdenii	0.178423	0.959866	0.962779
Enterococcus_faecium	Veillonella_parvula	0.181088	0.81405	0.841541
Enterococcus_faecium	Campylobacter_jejuni	0.24472	0.0564422	0.289461
Enterococcus_faecium	Escherichia_coli	0.243499	0.431931	0.583798
Enterococcus_faecium	Klebsiella_pneumoniae	0.256707	0.308497	0.503106
Enterococcus_faecium	Haemophilus_parainfluenzae	0.187432	0.386237	0.553729
Enterococcus_faecium	Akkermansia_muciniphila	0.109498	0.214256	0.436164
Streptococcus_anginosus	Streptococcus_parasanguinis	0.231136	0.350358	0.531961
Streptococcus_anginosus	Streptococcus_salivarius	0.271143	0.110569	0.344431
Streptococcus_anginosus	Streptococcus_suis	0.270606	0.0198786	0.205371
Streptococcus_anginosus	Streptococcus_thermophilus	0.241676	0.561598	0.665464
Streptococcus_anginosus	Clostridium_sp_SY8519	0.173963	0.417179	0.573375
Streptococcus_anginosus	X.Eubacterium._eligens	0.206401	0.154021	0.393502
Streptococcus_anginosus	Eubacterium_limosum	0.260946	0.210038	0.433449
Streptococcus_anginosus	Butyrivibrio_proteoclasticus	0.252758	0.165367	0.40169
Streptococcus_anginosus	X.Clostridium._saccharolyticum	0.163472	0.731605	0.780639
Streptococcus_anginosus	Lachnoclostridium_phytofermentans	0.242617	0.0116784	0.179201
Streptococcus_anginosus	Roseburia_hominis	0.256921	0.324611	0.51801
Streptococcus_anginosus	X.Eubacterium._rectale	0.200571	0.718093	0.770815
Streptococcus_anginosus	Oscillibacter_valericigenes	0.179268	0.352327	0.533278
Streptococcus_anginosus	Peptoclostridium_difficile	0.263097	0.249621	0.465387
Streptococcus_anginosus	Ethanoligenens_harbinense	0.283213	0.103637	0.337052
Streptococcus_anginosus	Ruminococcus_albus	0.327527	0.0808979	0.311711
Streptococcus_anginosus	Ruminococcus_bicirculans	0.19031	0.407855	0.56832
Streptococcus_anginosus	Intestinimonas_butyriciproducens	0.216403	0.307661	0.503023
Streptococcus_anginosus	Acidaminococcus_intestini	0.203569	0.357884	0.534884
Streptococcus_anginosus	Megasphaera_elsdenii	0.206904	0.647617	0.718946
Streptococcus_anginosus	Veillonella_parvula	0.315816	0.353448	0.533278
Streptococcus_anginosus	Campylobacter_jejuni	0.312859	0.0106496	0.179201
Streptococcus_anginosus	Escherichia_coli	0.256192	0.318645	0.511674
Streptococcus_anginosus	Klebsiella_pneumoniae	0.22342	0.721504	0.773441
Streptococcus_anginosus	Haemophilus_parainfluenzae	0.258003	0.308925	0.503106
Streptococcus_anginosus	Akkermansia_muciniphila	0.226733	0.32643	0.51801
Streptococcus_parasanguinis	Streptococcus_salivarius	0.315763	0.0214662	0.212477
Streptococcus_parasanguinis	Streptococcus_suis	0.260027	0.0110942	0.179201
Streptococcus_parasanguinis	Streptococcus_thermophilus	0.136604	0.231816	0.449099
Streptococcus_parasanguinis	Clostridium_sp_SY8519	0.264061	0.391546	0.556513
Streptococcus_parasanguinis	X.Eubacterium._eligens	0.350258	0.000675572	0.145002
Streptococcus_parasanguinis	Eubacterium_limosum	0.234748	0.181275	0.412068
Streptococcus_parasanguinis	Butyrivibrio_proteoclasticus	0.283214	0.0426302	0.269991
Streptococcus_parasanguinis	X.Clostridium._saccharolyticum	0.174792	0.271271	0.482016
Streptococcus_parasanguinis	Lachnoclostridium_phytofermentans	0.333432	0.058682	0.291113
Streptococcus_parasanguinis	Roseburia_hominis	0.263643	0.119213	0.354423
Streptococcus_parasanguinis	X.Eubacterium._rectale	0.327866	0.0366701	0.260153
Streptococcus_parasanguinis	Oscillibacter_valericigenes	0.136752	0.594521	0.684839
Streptococcus_parasanguinis	Peptoclostridium_difficile	0.238753	0.3143	0.508354
Streptococcus_parasanguinis	Ethanoligenens_harbinense	0.263643	0.132408	0.369714
Streptococcus_parasanguinis	Ruminococcus_albus	0.418429	0.0124682	0.179217
Streptococcus_parasanguinis	Ruminococcus_bicirculans	0.201079	0.02641	0.237147
Streptococcus_parasanguinis	Intestinimonas_butyriciproducens	0.200553	0.170332	0.404538
Streptococcus_parasanguinis	Acidaminococcus_intestini	0.299907	0.00770857	0.170792
Streptococcus_parasanguinis	Megasphaera_elsdenii	0.241089	0.175042	0.407766
Streptococcus_parasanguinis	Veillonella_parvula	0.228803	0.345509	0.531504
Streptococcus_parasanguinis	Campylobacter_jejuni	0.342597	0.0109378	0.179201
Streptococcus_parasanguinis	Escherichia_coli	0.232668	0.0863668	0.321531
Streptococcus_parasanguinis	Klebsiella_pneumoniae	0.115031	0.460043	0.603174
Streptococcus_parasanguinis	Haemophilus_parainfluenzae	0.317812	0.388766	0.555908
Streptococcus_parasanguinis	Akkermansia_muciniphila	0.193173	0.166024	0.40169
Streptococcus_salivarius	Streptococcus_suis	0.263874	0.00156631	0.145002
Streptococcus_salivarius	Streptococcus_thermophilus	0.271468	0.0419744	0.268929
Streptococcus_salivarius	Clostridium_sp_SY8519	0.329415	0.0887925	0.321531
Streptococcus_salivarius	X.Eubacterium._eligens	0.404128	6.88713e-05	0.0728283
Streptococcus_salivarius	Eubacterium_limosum	0.217126	0.135732	0.375193
Streptococcus_salivarius	Butyrivibrio_proteoclasticus	0.288243	0.0188114	0.205243
Streptococcus_salivarius	X.Clostridium._saccharolyticum	0.153144	0.25115	0.465708
Streptococcus_salivarius	Lachnoclostridium_phytofermentans	0.309037	0.0301886	0.241071
Streptococcus_salivarius	Roseburia_hominis	0.258238	0.184113	0.41297
Streptococcus_salivarius	X.Eubacterium._rectale	0.242056	0.128838	0.367095
Streptococcus_salivarius	Oscillibacter_valericigenes	0.175936	0.435527	0.585088
Streptococcus_salivarius	Peptoclostridium_difficile	0.171243	0.723171	0.774726
Streptococcus_salivarius	Ethanoligenens_harbinense	0.250986	0.168027	0.403419
Streptococcus_salivarius	Ruminococcus_albus	0.387376	0.0123014	0.179217
Streptococcus_salivarius	Ruminococcus_bicirculans	0.209206	0.0429686	0.270065
Streptococcus_salivarius	Intestinimonas_butyriciproducens	0.195248	0.39198	0.556652
Streptococcus_salivarius	Acidaminococcus_intestini	0.354795	0.00132583	0.145002
Streptococcus_salivarius	Megasphaera_elsdenii	0.30405	0.0330919	0.24974
Streptococcus_salivarius	Veillonella_parvula	0.359536	0.00398497	0.145002
Streptococcus_salivarius	Campylobacter_jejuni	0.282581	0.0875814	0.321531
Streptococcus_salivarius	Escherichia_coli	0.327761	0.00132551	0.145002
Streptococcus_salivarius	Klebsiella_pneumoniae	0.20296	0.0805333	0.31125
Streptococcus_salivarius	Haemophilus_parainfluenzae	0.294274	0.0541411	0.288941
Streptococcus_salivarius	Akkermansia_muciniphila	0.229606	0.0195089	0.205371
Streptococcus_suis	Streptococcus_thermophilus	0.252004	0.00374388	0.145002
Streptococcus_suis	Clostridium_sp_SY8519	0.224219	0.324933	0.51801
Streptococcus_suis	X.Eubacterium._eligens	0.205278	0.285584	0.493036
Streptococcus_suis	Eubacterium_limosum	0.284691	0.112255	0.345692
Streptococcus_suis	Butyrivibrio_proteoclasticus	0.385618	0.188198	0.415342
Streptococcus_suis	X.Clostridium._saccharolyticum	0.254487	0.217644	0.439844
Streptococcus_suis	Lachnoclostridium_phytofermentans	0.354523	0.0799741	0.31125
Streptococcus_suis	Roseburia_hominis	0.16213	0.773771	0.809009
Streptococcus_suis	X.Eubacterium._rectale	0.207644	0.425067	0.578301
Streptococcus_suis	Oscillibacter_valericigenes	0.152716	0.726348	0.777536
Streptococcus_suis	Peptoclostridium_difficile	0.26047	0.290134	0.493915
Streptococcus_suis	Ethanoligenens_harbinense	0.225933	0.358658	0.535073
Streptococcus_suis	Ruminococcus_albus	0.288541	0.175391	0.407766
Streptococcus_suis	Ruminococcus_bicirculans	0.201804	0.038715	0.265383
Streptococcus_suis	Intestinimonas_butyriciproducens	0.186637	0.318645	0.511674
Streptococcus_suis	Acidaminococcus_intestini	0.19481	0.0876731	0.321531
Streptococcus_suis	Megasphaera_elsdenii	0.125773	0.417612	0.573375
Streptococcus_suis	Veillonella_parvula	0.20756	0.224721	0.4454
Streptococcus_suis	Campylobacter_jejuni	0.247164	0.350539	0.531961
Streptococcus_suis	Escherichia_coli	0.228832	0.186662	0.413112
Streptococcus_suis	Klebsiella_pneumoniae	0.237972	0.039309	0.265383
Streptococcus_suis	Haemophilus_parainfluenzae	0.153511	0.79124	0.821557
Streptococcus_suis	Akkermansia_muciniphila	0.470254	0.201113	0.426204
Streptococcus_thermophilus	Clostridium_sp_SY8519	0.247903	0.48068	0.612145
Streptococcus_thermophilus	X.Eubacterium._eligens	0.362607	0.00355158	0.145002
Streptococcus_thermophilus	Eubacterium_limosum	0.332975	0.190923	0.418008
Streptococcus_thermophilus	Butyrivibrio_proteoclasticus	0.262093	0.188906	0.416349
Streptococcus_thermophilus	X.Clostridium._saccharolyticum	0.198181	0.925157	0.93306
Streptococcus_thermophilus	Lachnoclostridium_phytofermentans	0.295175	0.0350911	0.252762
Streptococcus_thermophilus	Roseburia_hominis	0.276395	0.46123	0.603174
Streptococcus_thermophilus	X.Eubacterium._rectale	0.249274	0.304383	0.502376
Streptococcus_thermophilus	Oscillibacter_valericigenes	0.189122	0.268203	0.479287
Streptococcus_thermophilus	Peptoclostridium_difficile	0.269352	0.378191	0.547582
Streptococcus_thermophilus	Ethanoligenens_harbinense	0.278843	0.14474	0.382809
Streptococcus_thermophilus	Ruminococcus_albus	0.342166	0.0443943	0.273889
Streptococcus_thermophilus	Ruminococcus_bicirculans	0.13866	0.170252	0.404538
Streptococcus_thermophilus	Intestinimonas_butyriciproducens	0.217082	0.288681	0.493683
Streptococcus_thermophilus	Acidaminococcus_intestini	0.314174	0.00689514	0.16053
Streptococcus_thermophilus	Megasphaera_elsdenii	0.216201	0.694975	0.753801
Streptococcus_thermophilus	Veillonella_parvula	0.272882	0.241033	0.458144
Streptococcus_thermophilus	Campylobacter_jejuni	0.340643	0.0264158	0.237147
Streptococcus_thermophilus	Escherichia_coli	0.356765	0.48742	0.614105
Streptococcus_thermophilus	Klebsiella_pneumoniae	0.251247	0.371072	0.542815
Streptococcus_thermophilus	Haemophilus_parainfluenzae	0.261756	0.357661	0.534884
Streptococcus_thermophilus	Akkermansia_muciniphila	0.27247	0.232021	0.449099
Clostridium_sp_SY8519	X.Eubacterium._eligens	0.168865	0.735536	0.781808
Clostridium_sp_SY8519	Eubacterium_limosum	0.261671	0.269179	0.480512
Clostridium_sp_SY8519	Butyrivibrio_proteoclasticus	0.208291	0.198322	0.425465
Clostridium_sp_SY8519	X.Clostridium._saccharolyticum	0.123943	0.424206	0.578081
Clostridium_sp_SY8519	Lachnoclostridium_phytofermentans	0.280642	0.0623576	0.29535
Clostridium_sp_SY8519	Roseburia_hominis	0.263891	0.158295	0.396458
Clostridium_sp_SY8519	X.Eubacterium._rectale	0.189321	0.183052	0.41297
Clostridium_sp_SY8519	Oscillibacter_valericigenes	0.151485	0.8396	0.860421
Clostridium_sp_SY8519	Peptoclostridium_difficile	0.308448	0.292362	0.496175
Clostridium_sp_SY8519	Ethanoligenens_harbinense	0.25507	0.125815	0.363589
Clostridium_sp_SY8519	Ruminococcus_albus	0.235231	0.104602	0.337052
Clostridium_sp_SY8519	Ruminococcus_bicirculans	0.220637	0.0578853	0.289461
Clostridium_sp_SY8519	Intestinimonas_butyriciproducens	0.205665	0.528495	0.640471
Clostridium_sp_SY8519	Acidaminococcus_intestini	0.261198	0.351202	0.532114
Clostridium_sp_SY8519	Megasphaera_elsdenii	0.190344	0.901251	0.91337
Clostridium_sp_SY8519	Veillonella_parvula	0.228774	0.527185	0.64029
Clostridium_sp_SY8519	Campylobacter_jejuni	0.243371	0.624907	0.700795
Clostridium_sp_SY8519	Escherichia_coli	0.270725	0.478711	0.611049
Clostridium_sp_SY8519	Klebsiella_pneumoniae	0.202078	0.733133	0.780994
Clostridium_sp_SY8519	Haemophilus_parainfluenzae	0.174568	0.487061	0.614105
Clostridium_sp_SY8519	Akkermansia_muciniphila	0.20818	0.18948	0.416502
X.Eubacterium._eligens	Eubacterium_limosum	0.199779	0.178154	0.409857
X.Eubacterium._eligens	Butyrivibrio_proteoclasticus	0.166021	0.38167	0.550524
X.Eubacterium._eligens	X.Clostridium._saccharolyticum	0.227654	0.0909594	0.324861
X.Eubacterium._eligens	Lachnoclostridium_phytofermentans	0.174539	0.766235	0.803661
X.Eubacterium._eligens	Roseburia_hominis	0.150205	0.713412	0.767487
X.Eubacterium._eligens	X.Eubacterium._rectale	0.23328	0.164973	0.40169
X.Eubacterium._eligens	Oscillibacter_valericigenes	0.206193	0.196516	0.425185
X.Eubacterium._eligens	Peptoclostridium_difficile	0.241927	0.223995	0.445029
X.Eubacterium._eligens	Ethanoligenens_harbinense	0.185614	0.489094	0.615475
X.Eubacterium._eligens	Ruminococcus_albus	0.252668	0.146944	0.386781
X.Eubacterium._eligens	Ruminococcus_bicirculans	0.362577	0.000839947	0.145002
X.Eubacterium._eligens	Intestinimonas_butyriciproducens	0.160786	0.604154	0.692407
X.Eubacterium._eligens	Acidaminococcus_intestini	0.350663	0.00351497	0.145002
X.Eubacterium._eligens	Megasphaera_elsdenii	0.234269	0.0967712	0.32982
X.Eubacterium._eligens	Veillonella_parvula	0.302264	0.00810678	0.170792
X.Eubacterium._eligens	Campylobacter_jejuni	0.29835	0.210038	0.433449
X.Eubacterium._eligens	Escherichia_coli	0.312698	0.0222263	0.216118
X.Eubacterium._eligens	Klebsiella_pneumoniae	0.308755	0.0203739	0.207314
X.Eubacterium._eligens	Haemophilus_parainfluenzae	0.260031	0.368986	0.542149
X.Eubacterium._eligens	Akkermansia_muciniphila	0.251823	0.0039661	0.145002
Eubacterium_limosum	Butyrivibrio_proteoclasticus	0.2407	0.286039	0.493036
Eubacterium_limosum	X.Clostridium._saccharolyticum	0.222207	0.123223	0.359237
Eubacterium_limosum	Lachnoclostridium_phytofermentans	0.206218	0.364817	0.539394
Eubacterium_limosum	Roseburia_hominis	0.192087	0.564708	0.668249
Eubacterium_limosum	X.Eubacterium._rectale	0.243722	0.305629	0.502376
Eubacterium_limosum	Oscillibacter_valericigenes	0.203623	0.551415	0.657158
Eubacterium_limosum	Peptoclostridium_difficile	0.161886	0.690787	0.75123
Eubacterium_limosum	Ethanoligenens_harbinense	0.17059	0.702591	0.760565
Eubacterium_limosum	Ruminococcus_albus	0.260493	0.254591	0.466563
Eubacterium_limosum	Ruminococcus_bicirculans	0.236105	0.150232	0.388629
Eubacterium_limosum	Intestinimonas_butyriciproducens	0.205793	0.594452	0.684839
Eubacterium_limosum	Acidaminococcus_intestini	0.271843	0.0917584	0.324861
Eubacterium_limosum	Megasphaera_elsdenii	0.273085	0.250008	0.465387
Eubacterium_limosum	Veillonella_parvula	0.218432	0.168417	0.403419
Eubacterium_limosum	Campylobacter_jejuni	0.364393	0.0529839	0.288941
Eubacterium_limosum	Escherichia_coli	0.323896	0.221265	0.443335
Eubacterium_limosum	Klebsiella_pneumoniae	0.268983	0.253534	0.466563
Eubacterium_limosum	Haemophilus_parainfluenzae	0.137454	0.51281	0.629305
Eubacterium_limosum	Akkermansia_muciniphila	0.153055	0.285584	0.493036
Butyrivibrio_proteoclasticus	X.Clostridium._saccharolyticum	0.388343	0.0189971	0.205243
Butyrivibrio_proteoclasticus	Lachnoclostridium_phytofermentans	0.263342	0.364438	0.539315
Butyrivibrio_proteoclasticus	Roseburia_hominis	0.245597	0.20529	0.430015
Butyrivibrio_proteoclasticus	X.Eubacterium._rectale	0.179298	0.305629	0.502376
Butyrivibrio_proteoclasticus	Oscillibacter_valericigenes	0.244487	0.0530047	0.288941
Butyrivibrio_proteoclasticus	Peptoclostridium_difficile	0.211268	0.465458	0.605352
Butyrivibrio_proteoclasticus	Ethanoligenens_harbinense	0.33587	0.0126253	0.179396
Butyrivibrio_proteoclasticus	Ruminococcus_albus	0.263683	0.119062	0.354423
Butyrivibrio_proteoclasticus	Ruminococcus_bicirculans	0.230943	0.0894458	0.321531
Butyrivibrio_proteoclasticus	Intestinimonas_butyriciproducens	0.244566	0.0879265	0.321531
Butyrivibrio_proteoclasticus	Acidaminococcus_intestini	0.360599	0.00945316	0.173742
Butyrivibrio_proteoclasticus	Megasphaera_elsdenii	0.208457	0.516264	0.632421
Butyrivibrio_proteoclasticus	Veillonella_parvula	0.219808	0.331948	0.520844
Butyrivibrio_proteoclasticus	Campylobacter_jejuni	0.344283	0.0568607	0.289461
Butyrivibrio_proteoclasticus	Escherichia_coli	0.263325	0.0599752	0.291131
Butyrivibrio_proteoclasticus	Klebsiella_pneumoniae	0.257353	0.131406	0.369413
Butyrivibrio_proteoclasticus	Haemophilus_parainfluenzae	0.210609	0.384773	0.553446
Butyrivibrio_proteoclasticus	Akkermansia_muciniphila	0.248083	0.109516	0.342908
X.Clostridium._saccharolyticum	Lachnoclostridium_phytofermentans	0.326676	0.0428864	0.270065
X.Clostridium._saccharolyticum	Roseburia_hominis	0.130953	0.455637	0.601864
X.Clostridium._saccharolyticum	X.Eubacterium._rectale	0.239737	0.116011	0.351865
X.Clostridium._saccharolyticum	Oscillibacter_valericigenes	0.141542	0.798734	0.828818
X.Clostridium._saccharolyticum	Peptoclostridium_difficile	0.33076	0.1369	0.375901
X.Clostridium._saccharolyticum	Ethanoligenens_harbinense	0.300272	0.0287031	0.238781
X.Clostridium._saccharolyticum	Ruminococcus_albus	0.284803	0.0825236	0.315038
X.Clostridium._saccharolyticum	Ruminococcus_bicirculans	0.145914	0.315691	0.509607
X.Clostridium._saccharolyticum	Intestinimonas_butyriciproducens	0.127198	0.766252	0.803661
X.Clostridium._saccharolyticum	Acidaminococcus_intestini	0.17305	0.279273	0.492151
X.Clostridium._saccharolyticum	Megasphaera_elsdenii	0.141974	0.733439	0.780994
X.Clostridium._saccharolyticum	Veillonella_parvula	0.145199	0.79124	0.821557
X.Clostridium._saccharolyticum	Campylobacter_jejuni	0.28882	0.253068	0.466563
X.Clostridium._saccharolyticum	Escherichia_coli	0.189131	0.602164	0.691715
X.Clostridium._saccharolyticum	Klebsiella_pneumoniae	0.176469	0.614341	0.694125
X.Clostridium._saccharolyticum	Haemophilus_parainfluenzae	0.205731	0.535081	0.645311
X.Clostridium._saccharolyticum	Akkermansia_muciniphila	0.256521	0.373016	0.543734
Lachnoclostridium_phytofermentans	Roseburia_hominis	0.218373	0.421791	0.575739
Lachnoclostridium_phytofermentans	X.Eubacterium._rectale	0.177792	0.231102	0.449099
Lachnoclostridium_phytofermentans	Oscillibacter_valericigenes	0.211267	0.300531	0.50129
Lachnoclostridium_phytofermentans	Peptoclostridium_difficile	0.309624	0.0576192	0.289461
Lachnoclostridium_phytofermentans	Ethanoligenens_harbinense	0.318045	0.00574003	0.16053
Lachnoclostridium_phytofermentans	Ruminococcus_albus	0.307046	0.0373033	0.262512
Lachnoclostridium_phytofermentans	Ruminococcus_bicirculans	0.260762	0.244788	0.459242
Lachnoclostridium_phytofermentans	Intestinimonas_butyriciproducens	0.244825	0.192789	0.420422
Lachnoclostridium_phytofermentans	Acidaminococcus_intestini	0.220492	0.109566	0.342908
Lachnoclostridium_phytofermentans	Megasphaera_elsdenii	0.212888	0.0891265	0.321531
Lachnoclostridium_phytofermentans	Veillonella_parvula	0.216843	0.112303	0.345692
Lachnoclostridium_phytofermentans	Campylobacter_jejuni	0.422243	0.019766	0.205371
Lachnoclostridium_phytofermentans	Escherichia_coli	0.291929	0.0131047	0.180517
Lachnoclostridium_phytofermentans	Klebsiella_pneumoniae	0.233864	0.0723866	0.305243
Lachnoclostridium_phytofermentans	Haemophilus_parainfluenzae	0.248294	0.0239574	0.224665
Lachnoclostridium_phytofermentans	Akkermansia_muciniphila	0.237433	0.232968	0.450405
Roseburia_hominis	X.Eubacterium._rectale	0.321146	0.0314808	0.246624
Roseburia_hominis	Oscillibacter_valericigenes	0.171149	0.552554	0.657158
Roseburia_hominis	Peptoclostridium_difficile	0.228022	0.534082	0.644877
Roseburia_hominis	Ethanoligenens_harbinense	0.239802	0.0560211	0.289461
Roseburia_hominis	Ruminococcus_albus	0.202718	0.668478	0.734693
Roseburia_hominis	Ruminococcus_bicirculans	0.240836	0.0491097	0.285839
Roseburia_hominis	Intestinimonas_butyriciproducens	0.202492	0.346135	0.531504
Roseburia_hominis	Acidaminococcus_intestini	0.294506	0.121582	0.356972
Roseburia_hominis	Megasphaera_elsdenii	0.242171	0.116549	0.352204
Roseburia_hominis	Veillonella_parvula	0.221373	0.480025	0.611782
Roseburia_hominis	Campylobacter_jejuni	0.287307	0.120297	0.355011
Roseburia_hominis	Escherichia_coli	0.25645	0.19884	0.425465
Roseburia_hominis	Klebsiella_pneumoniae	0.231067	0.281168	0.492425
Roseburia_hominis	Haemophilus_parainfluenzae	0.181713	0.609955	0.693436
Roseburia_hominis	Akkermansia_muciniphila	0.187536	0.468958	0.606089
X.Eubacterium._rectale	Oscillibacter_valericigenes	0.210887	0.35357	0.533278
X.Eubacterium._rectale	Peptoclostridium_difficile	0.151066	0.754098	0.795963
X.Eubacterium._rectale	Ethanoligenens_harbinense	0.348731	0.112194	0.345692
X.Eubacterium._rectale	Ruminococcus_albus	0.40077	0.00354672	0.145002
X.Eubacterium._rectale	Ruminococcus_bicirculans	0.229708	0.0959075	0.32982
X.Eubacterium._rectale	Intestinimonas_butyriciproducens	0.171691	0.584148	0.682702
X.Eubacterium._rectale	Acidaminococcus_intestini	0.329782	0.109739	0.342908
X.Eubacterium._rectale	Megasphaera_elsdenii	0.204784	0.508066	0.624875
X.Eubacterium._rectale	Veillonella_parvula	0.223354	0.36801	0.542149
X.Eubacterium._rectale	Campylobacter_jejuni	0.297705	0.296933	0.500847
X.Eubacterium._rectale	Escherichia_coli	0.3642	0.0759155	0.308908
X.Eubacterium._rectale	Klebsiella_pneumoniae	0.260252	0.581518	0.681254
X.Eubacterium._rectale	Haemophilus_parainfluenzae	0.193497	0.735931	0.781808
X.Eubacterium._rectale	Akkermansia_muciniphila	0.237853	0.196516	0.425185
Oscillibacter_valericigenes	Peptoclostridium_difficile	0.257666	0.0976253	0.33001
Oscillibacter_valericigenes	Ethanoligenens_harbinense	0.239703	0.24504	0.459242
Oscillibacter_valericigenes	Ruminococcus_albus	0.400068	0.0155344	0.191016
Oscillibacter_valericigenes	Ruminococcus_bicirculans	0.148404	0.633566	0.708103
Oscillibacter_valericigenes	Intestinimonas_butyriciproducens	0.227948	0.0351695	0.252762
Oscillibacter_valericigenes	Acidaminococcus_intestini	0.226253	0.120163	0.355011
Oscillibacter_valericigenes	Megasphaera_elsdenii	0.145565	0.657782	0.726814
Oscillibacter_valericigenes	Veillonella_parvula	0.184299	0.140478	0.379744
Oscillibacter_valericigenes	Campylobacter_jejuni	0.35005	0.0699215	0.301018
Oscillibacter_valericigenes	Escherichia_coli	0.149773	0.718513	0.770815
Oscillibacter_valericigenes	Klebsiella_pneumoniae	0.168147	0.318621	0.511674
Oscillibacter_valericigenes	Haemophilus_parainfluenzae	0.231005	0.227915	0.448344
Oscillibacter_valericigenes	Akkermansia_muciniphila	0.102653	0.816705	0.843231
Peptoclostridium_difficile	Ethanoligenens_harbinense	0.314066	0.0230194	0.220824
Peptoclostridium_difficile	Ruminococcus_albus	0.358727	0.0253707	0.235605
Peptoclostridium_difficile	Ruminococcus_bicirculans	0.187777	0.691335	0.751333
Peptoclostridium_difficile	Intestinimonas_butyriciproducens	0.324153	0.0917787	0.324861
Peptoclostridium_difficile	Acidaminococcus_intestini	0.232362	0.773351	0.809009
Peptoclostridium_difficile	Megasphaera_elsdenii	0.189334	0.408104	0.56832
Peptoclostridium_difficile	Veillonella_parvula	0.247254	0.214017	0.436164
Peptoclostridium_difficile	Campylobacter_jejuni	0.268513	0.455797	0.601864
Peptoclostridium_difficile	Escherichia_coli	0.206622	0.852127	0.869485
Peptoclostridium_difficile	Klebsiella_pneumoniae	0.257973	0.575754	0.678347
Peptoclostridium_difficile	Haemophilus_parainfluenzae	0.294103	0.0684018	0.301018
Peptoclostridium_difficile	Akkermansia_muciniphila	0.24373	0.288559	0.493683
Ethanoligenens_harbinense	Ruminococcus_albus	0.277205	0.112303	0.345692
Ethanoligenens_harbinense	Ruminococcus_bicirculans	0.158216	0.79124	0.821557
Ethanoligenens_harbinense	Intestinimonas_butyriciproducens	0.248706	0.244892	0.459242
Ethanoligenens_harbinense	Acidaminococcus_intestini	0.143167	0.527833	0.64029
Ethanoligenens_harbinense	Megasphaera_elsdenii	0.271241	0.0652103	0.298598
Ethanoligenens_harbinense	Veillonella_parvula	0.318059	0.0702771	0.301343
Ethanoligenens_harbinense	Campylobacter_jejuni	0.381633	0.0028934	0.145002
Ethanoligenens_harbinense	Escherichia_coli	0.246874	0.244892	0.459242
Ethanoligenens_harbinense	Klebsiella_pneumoniae	0.31987	0.0998159	0.334677
Ethanoligenens_harbinense	Haemophilus_parainfluenzae	0.298008	0.0143015	0.186145
Ethanoligenens_harbinense	Akkermansia_muciniphila	0.218591	0.172694	0.406252
Ruminococcus_albus	Ruminococcus_bicirculans	0.282342	0.0665491	0.300572
Ruminococcus_albus	Intestinimonas_butyriciproducens	0.274171	0.155827	0.394577
Ruminococcus_albus	Acidaminococcus_intestini	0.232613	0.101796	0.336592
Ruminococcus_albus	Megasphaera_elsdenii	0.295749	0.0610666	0.292936
Ruminococcus_albus	Veillonella_parvula	0.385757	0.0293783	0.238781
Ruminococcus_albus	Campylobacter_jejuni	0.555346	0.000178437	0.073739
Ruminococcus_albus	Escherichia_coli	0.248867	0.175391	0.407766
Ruminococcus_albus	Klebsiella_pneumoniae	0.342222	0.0592133	0.291113
Ruminococcus_albus	Haemophilus_parainfluenzae	0.444314	0.00760206	0.170792
Ruminococcus_albus	Akkermansia_muciniphila	0.181442	0.420178	0.574962
Ruminococcus_bicirculans	Intestinimonas_butyriciproducens	0.109384	0.843541	0.863223
Ruminococcus_bicirculans	Acidaminococcus_intestini	0.236458	0.0087598	0.170792
Ruminococcus_bicirculans	Megasphaera_elsdenii	0.150255	0.41125	0.569449
Ruminococcus_bicirculans	Veillonella_parvula	0.140111	0.206827	0.430015
Ruminococcus_bicirculans	Campylobacter_jejuni	0.391161	0.00382002	0.145002
Ruminococcus_bicirculans	Escherichia_coli	0.263343	0.210407	0.43367
Ruminococcus_bicirculans	Klebsiella_pneumoniae	0.155045	0.409452	0.56944
Ruminococcus_bicirculans	Haemophilus_parainfluenzae	0.200726	0.405045	0.566446
Ruminococcus_bicirculans	Akkermansia_muciniphila	0.231979	0.0348207	0.252762
Intestinimonas_butyriciproducens	Acidaminococcus_intestini	0.204874	0.165884	0.40169
Intestinimonas_butyriciproducens	Megasphaera_elsdenii	0.155569	0.604443	0.692407
Intestinimonas_butyriciproducens	Veillonella_parvula	0.143977	0.587749	0.68317
Intestinimonas_butyriciproducens	Campylobacter_jejuni	0.461421	0.000786909	0.145002
Intestinimonas_butyriciproducens	Escherichia_coli	0.174367	0.176043	0.408706
Intestinimonas_butyriciproducens	Klebsiella_pneumoniae	0.201819	0.215295	0.437309
Intestinimonas_butyriciproducens	Haemophilus_parainfluenzae	0.233091	0.0516254	0.288941
Intestinimonas_butyriciproducens	Akkermansia_muciniphila	0.16747	0.373536	0.543865
Acidaminococcus_intestini	Megasphaera_elsdenii	0.169864	0.581207	0.681254
Acidaminococcus_intestini	Veillonella_parvula	0.195488	0.0541224	0.288941
Acidaminococcus_intestini	Campylobacter_jejuni	0.308899	0.00258601	0.145002
Acidaminococcus_intestini	Escherichia_coli	0.264008	0.236537	0.455707
Acidaminococcus_intestini	Klebsiella_pneumoniae	0.202853	0.132964	0.370016
Acidaminococcus_intestini	Haemophilus_parainfluenzae	0.279947	0.153889	0.393502
Acidaminococcus_intestini	Akkermansia_muciniphila	0.350417	0.0283645	0.238781
Megasphaera_elsdenii	Veillonella_parvula	0.181512	0.472453	0.608702
Megasphaera_elsdenii	Campylobacter_jejuni	0.330174	0.0557522	0.289461
Megasphaera_elsdenii	Escherichia_coli	0.202622	0.4473	0.5958
Megasphaera_elsdenii	Klebsiella_pneumoniae	0.161884	0.898536	0.911215
Megasphaera_elsdenii	Haemophilus_parainfluenzae	0.244892	0.265531	0.478624
Megasphaera_elsdenii	Akkermansia_muciniphila	0.184739	0.177903	0.409857
Veillonella_parvula	Campylobacter_jejuni	0.375804	0.0105754	0.179201
Veillonella_parvula	Escherichia_coli	0.175658	0.109723	0.342908
Veillonella_parvula	Klebsiella_pneumoniae	0.111158	0.184875	0.41297
Veillonella_parvula	Haemophilus_parainfluenzae	0.241573	0.388766	0.555908
Veillonella_parvula	Akkermansia_muciniphila	0.286578	0.150538	0.388811
Campylobacter_jejuni	Escherichia_coli	0.302212	0.0451243	0.274238
Campylobacter_jejuni	Klebsiella_pneumoniae	0.347264	0.0313195	0.246529
Campylobacter_jejuni	Haemophilus_parainfluenzae	0.476457	0.00303737	0.145002
Campylobacter_jejuni	Akkermansia_muciniphila	0.266175	0.245325	0.459255
Escherichia_coli	Klebsiella_pneumoniae	0.313311	0.763875	0.803661
Escherichia_coli	Haemophilus_parainfluenzae	0.243488	0.401583	0.56447
Escherichia_coli	Akkermansia_muciniphila	0.433065	0.1369	0.375901
Klebsiella_pneumoniae	Haemophilus_parainfluenzae	0.228068	0.252313	0.466563
Klebsiella_pneumoniae	Akkermansia_muciniphila	0.206012	0.133375	0.370535
Haemophilus_parainfluenzae	Akkermansia_muciniphila	0.212877	0.483488	0.612175
Bifidobacterium_adolescentis	Bifidobacterium_adolescentis	0.361334	0.0189467	0.205243
Bifidobacterium_breve	Bifidobacterium_breve	0.330547	0.40157	0.56447
Bifidobacterium_longum	Bifidobacterium_longum	0.182537	0.323232	0.517734
Bifidobacterium_pseudocatenulatum	Bifidobacterium_pseudocatenulatum	0.212796	0.714092	0.767487
Adlercreutzia_equolifaciens	Adlercreutzia_equolifaciens	0.248304	0.114334	0.34922
Eggerthella_lenta	Eggerthella_lenta	0.173424	0.605876	0.693436
Bacteroides_cellulosilyticus	Bacteroides_cellulosilyticus	0.16421	0.615747	0.694938
Bacteroides_fragilis	Bacteroides_fragilis	0.188021	0.183929	0.41297
Bacteroides_helcogenes	Bacteroides_helcogenes	0.235009	0.782858	0.81593
Bacteroides_ovatus	Bacteroides_ovatus	0.268919	0.190652	0.418008
Bacteroides_salanitronis	Bacteroides_salanitronis	0.23822	0.734217	0.780994
Bacteroides_thetaiotaomicron	Bacteroides_thetaiotaomicron	0.246792	0.482759	0.612175
Bacteroides_vulgatus	Bacteroides_vulgatus	0.239176	0.824529	0.848131
Barnesiella_viscericola	Barnesiella_viscericola	0.224506	0.86302	0.879514
Odoribacter_splanchnicus	Odoribacter_splanchnicus	0.325227	0.0101752	0.179201
Parabacteroides_distasonis	Parabacteroides_distasonis	0.313491	0.328562	0.519228
Porphyromonas_asaccharolytica	Porphyromonas_asaccharolytica	0.220519	0.494128	0.616228
Tannerella_forsythia	Tannerella_forsythia	0.328278	0.187281	0.413871
Prevotella_dentalis	Prevotella_dentalis	0.160343	0.278978	0.492151
Prevotella_denticola	Prevotella_denticola	0.161957	0.178274	0.409857
Prevotella_enoeca	Prevotella_enoeca	0.177141	0.330907	0.520844
Prevotella_fusca	Prevotella_fusca	0.170708	0.204552	0.430015
Prevotella_intermedia	Prevotella_intermedia	0.217594	0.0389775	0.265383
Prevotella_melaninogenica	Prevotella_melaninogenica	0.119501	0.589648	0.683992
Prevotella_ruminicola	Prevotella_ruminicola	0.192698	0.136834	0.375901
Prevotella_sp_oral_taxon_299	Prevotella_sp_oral_taxon_299	0.183661	0.171405	0.40575
Alistipes_finegoldii	Alistipes_finegoldii	0.273915	0.204739	0.430015
Ornithobacterium_rhinotracheale	Ornithobacterium_rhinotracheale	0.311417	0.0224666	0.217178
Enterococcus_faecalis	Enterococcus_faecalis	0.233388	0.933722	0.938834
Enterococcus_faecium	Enterococcus_faecium	0.284774	0.354228	0.533278
Streptococcus_anginosus	Streptococcus_anginosus	0.237498	0.608685	0.693436
Streptococcus_parasanguinis	Streptococcus_parasanguinis	0.152827	0.362073	0.53871
Streptococcus_salivarius	Streptococcus_salivarius	0.225046	0.066915	0.300572
Streptococcus_suis	Streptococcus_suis	0.295973	0.0161805	0.19242
Streptococcus_thermophilus	Streptococcus_thermophilus	0.263708	0.0604101	0.291131
Clostridium_sp_SY8519	Clostridium_sp_SY8519	0.224125	0.619302	0.697113
X.Eubacterium._eligens	X.Eubacterium._eligens	0.344138	0.00639737	0.16053
Eubacterium_limosum	Eubacterium_limosum	0.277505	0.319864	0.512837
Butyrivibrio_proteoclasticus	Butyrivibrio_proteoclasticus	0.280271	0.157152	0.395583
X.Clostridium._saccharolyticum	X.Clostridium._saccharolyticum	0.182237	0.81402	0.841541
Lachnoclostridium_phytofermentans	Lachnoclostridium_phytofermentans	0.319567	0.0323667	0.24788
Roseburia_hominis	Roseburia_hominis	0.241356	0.356467	0.534701
X.Eubacterium._rectale	X.Eubacterium._rectale	0.250676	0.468647	0.606089
Oscillibacter_valericigenes	Oscillibacter_valericigenes	0.202172	0.305629	0.502376
Peptoclostridium_difficile	Peptoclostridium_difficile	0.327195	0.20367	0.430015
Ethanoligenens_harbinense	Ethanoligenens_harbinense	0.323456	0.0894458	0.321531
Ruminococcus_albus	Ruminococcus_albus	0.317821	0.108331	0.342391
Ruminococcus_bicirculans	Ruminococcus_bicirculans	0.128219	0.539049	0.647563
Intestinimonas_butyriciproducens	Intestinimonas_butyriciproducens	0.261729	0.141835	0.379744
Acidaminococcus_intestini	Acidaminococcus_intestini	0.260052	0.42485	0.578301
Megasphaera_elsdenii	Megasphaera_elsdenii	0.251009	0.5195	0.633284
Veillonella_parvula	Veillonella_parvula	0.177021	0.120163	0.355011
Campylobacter_jejuni	Campylobacter_jejuni	0.383447	0.0117456	0.179201
Escherichia_coli	Escherichia_coli	0.218987	0.212094	0.434439
Klebsiella_pneumoniae	Klebsiella_pneumoniae	0.199327	0.988127	0.988127
Haemophilus_parainfluenzae	Haemophilus_parainfluenzae	0.246697	0.148717	0.388356
Akkermansia_muciniphila	Akkermansia_muciniphila	0.217041	0.231816	0.449099
