# Supplementary material for: PM2RA: A Framework for Detecting and Quantifying Relationship Alterations in Microbial Community
Source: Genomics Proteomics Bioinformatics. 2021 Feb 11;19(1):154–67. doi: 10.1016/j.gpb.2020.07.005 (PMC8498968; doi:10.1016/j.gpb.2020.07.005)
Supplement: Supplementary Table S2 [file mmc8.xlsx]

## Sheet: Supplementary Table 2
Table S2 Microbe modules in each dataset
Dataset	Module	PMscore	P value	Microbes
CRC	Module 0:	0.992114	0	Anaerococcus;Peptostreptococcus;Hydrogenoanaerobacterium;Gemella;Leuconostoc;Vampirovibrio
CRC	Module 1:	0.981543	3.3e-05	Streptophyta;Peptoniphilus
CRC	Module 2:	0.894533	1e-05	Megasphaera;Sutterella;Parvimonas
CRC	Module 3:	0.885914	0	Acidaminococcus;Collinsella;Porphyromonas;Lactonifactor
CRC	Module 4:	0.55739	0	Lachnobacterium;Oxalobacter;Corynebacterium;Acetitomaculum
CRC	Module 5:	0.451694	0.000456	Alloprevotella;Slackia;Catenibacterium
CRC	Module 6:	0.442869	0	Dialister;Methylobacterium;Anaerosporobacter
CRC	Module 7:	0.401692	0.005382	Eggerthella;Desulfovibrio;Peptococcus;Bilophila;Butyricimonas;Enterorhabdus
CRC	Module 8:	0.384998	5.5e-05	Howardella;Gordonibacter;Clostridium_XII
CRC	Module 9:	0.374793	0.00734	Fusobacterium;Granulicatella
HOB	Module 0:	0.420365	0	Roseburia;Gemmiger;Lactobacillus;Clostridium_XlVb;Olsenella;Mannheimia;Solobacterium;Acinetobacter
Obesity	Module 1:	0.406551	0.021293	Citrobacter;Campylobacter
Obesity	Module 2:	0.379269	0.000684	Robinsoniella;Rothia
Obesity	Module 3:	0.361898	0.007046	Cerasicoccus;Howardella
Obesity	Module 4:	0.325357	0.048954	Clostridium_XVIII;Oribacterium
Obesity	Module 5:	0.281607	0.009488	Fusobacterium;Mogibacterium
Obesity	Module 6:	0.272797	2.1e-05	Acetivibrio;Enterorhabdus
Obesity	Module 7:	0.266313	5e-06	Anaerofilum;Collinsella;Peptoniphilus;Salmonella
Obesity	Module 8:	0.265403	0.011865	Veillonella;Streptococcus
Obesity	Module 9:	0.257257	0.011792	Bilophila;Enterococcus
Overweight	Module 0:	0.376606	0.003308	Acidaminococcus;Pseudomonas
Overweight	Module 1:	0.344882	0.040872	Hespellia;Lactococcus
Overweight	Module 2:	0.340099	0.036507	Fusobacterium;Acinetobacter
Overweight	Module 3:	0.30182	0.042294	Olsenella;Oribacterium
Overweight	Module 4:	0.276504	0.011308	Anaerophaga;Acetivibrio;Robinsoniella
Overweight	Module 5:	0.27356	0.049186	Porphyromonas;Mannheimia
Overweight	Module 6:	0.253814	0.030517	Citrobacter;Solobacterium
Overweight	Module 7:	0.245376	0.009356	Lactobacillus;Victivallis
Overweight	Module 8:	0.241616	0.03975	Cerasicoccus;Corynebacterium
Overweight	Module 9:	0.238712	0.032061	Parasutterella;Salmonella
Austria	Module 0:	0.916848	0	Coriobacteriaceae_bacterium_68.1.3;Bacteroides_helcogenes;Bacteroides_salanitronis;Lactococcus_lactis;Acidaminococcus_fermentans;Parvimonas_micra;Escherichia_coli;Salmonella_enterica
Austria	Module 1:	0.913806	0.000237	Bifidobacterium_bifidum;Bifidobacterium_breve;Bifidobacterium_dentium;Eggerthella_lenta;Slackia_heliotrinireducens;Barnesiella_viscericola;Prevotella_dentalis;Streptococcus_agalactiae;Streptococcus_pasteurianus;X.Eubacterium._sulci;Roseburia_hominis;X.Eubacterium._rectale;X.Clostridium._cellulosi
Austria	Module 2:	0.881485	1e-06	Bifidobacterium_adolescentis;Bifidobacterium_catenulatum;Rothia_mucilaginosa;Olsenella_uli;Coriobacterium_glomerans;Bacteroides_fragilis;Bacteroides_thetaiotaomicron;Bacteroides_vulgatus;Parabacteroides_distasonis;Streptococcus_parasanguinis;Clostridium_tetani;character.0.;Eubacterium_limosum;Butyrivibrio_proteoclasticus;Cellulosilyticum_lentocellum;X.Clostridium._saccharolyticum;Lachnoclostridiu…
Austria	Module 3:	0.791058	6e-06	Actinomyces_oris;Bifidobacterium_animalis;Olsenella_sp_oral_taxon_807;Eggerthella_sp_YY7918;Enterococcus_faecalis;Streptococcus_suis;Ethanoligenens_harbinense;Ruminococcus_albus;character.0..1
Austria	Module 4:	0.689376	9e-06	Bifidobacterium_angulatum;Bacteroides_ovatus;Odoribacter_splanchnicus;Alistipes_finegoldii;X.Eubacterium._eligens;Akkermansia_muciniphila
Austria	Module 5:	0.513594	0.007122	Bifidobacterium_pseudocatenulatum;Adlercreutzia_equolifaciens;Streptococcus_gordonii;Clostridium_sp_SY8519
Austria	Module 6:	0.506036	0.003812	Ornithobacterium_rhinotracheale;Clostridium_butyricum;Megasphaera_elsdenii;Veillonella_parvula
Austria	Module 7:	0.375132	0.000199	Lactobacillus_ruminis；Clostridium_baratii
Austria	Module 8:	0.349421	0.032869	Klebsiella_oxytoca;Klebsiella_pneumoniae
Austria	Module 9:	0.31476	0.025581	Bifidobacterium_longum;Mageeibacillus_indolicus
America	Module 0:	0.911943	0	Bifidobacterium_longum;Eggerthella_lenta;Bacteroides_helcogenes;Odoribacter_splanchnicus;Tannerella_forsythia;Prevotella_denticola;Prevotella_intermedia;Prevotella_sp_oral_taxon_299;Streptococcus_salivarius;Clostridium_sp_SY8519;X.Eubacterium._eligens;Eubacterium_limosum;Butyrivibrio_proteoclasticus;X.Clostridium._saccharolyticum;X.Eubacterium._rectale;Ethanoligenens_harbinense;Ruminococcus_albus…
America	Module 1:	0.634879	0.000194	Porphyromonas_asaccharolytica;Alistipes_finegoldii;Ornithobacterium_rhinotracheale;Streptococcus_anginosus;Streptococcus_suis;Streptococcus_thermophilus;Megasphaera_elsdenii
America	Module 2:	0.623096	0.001701	Adlercreutzia_equolifaciens;Bacteroides_cellulosilyticus;Bacteroides_vulgatus
America	Module 3:	0.484829	0.017207	Bifidobacterium_adolescentis;Bacteroides_fragilis;Bacteroides_ovatus;Prevotella_ruminicola;Lachnoclostridium_phytofermentans
America	Module 4:	0.472064	0.008613	Bifidobacterium_breve;Barnesiella_viscericola;Prevotella_enoeca;Peptoclostridium_difficile
America	Module 5:	0.273822	0.031101	Prevotella_fusca;Roseburia_hominis
America	Module 6:	0	0.543689	Prevotella_dentalis;Streptococcus_parasanguinis
America	Module 7:	0	0.399998	Bifidobacterium_pseudocatenulatum;Oscillibacter_valericigenes
America	Module 8:	0	0.649186	Prevotella_melaninogenica;Enterococcus_faecium
America	Module 9:	0	0.3312	Bacteroides_thetaiotaomicron;Parabacteroides_distasonis
China	Module 0:	0.841578	0	Bifidobacterium_angulatum;Adlercreutzia_equolifaciens;Bacteroides_fragilis;Bacteroides_helcogenes;Bacteroides_salanitronis;Streptococcus_pasteurianus;Streptococcus_sp_I.P16;Clostridium_botulinum;X.Eubacterium._eligens;Butyrivibrio_proteoclasticus;X.Eubacterium._rectale;Ethanoligenens_harbinense;Selenomonas_ruminantium;Enterobacter_cloacae;Escherichia_coli;Klebsiella_quasipneumoniae;Haemophilus_pa…
China	Module 1:	0.747716	0	Bifidobacterium_pseudocatenulatum;Bacteroides_ovatus;Tannerella_forsythia;Prevotella_intermedia;Alistipes_finegoldii;Ornithobacterium_rhinotracheale;Streptococcus_anginosus;Clostridium_sp_SY8519;Fusobacterium_nucleatum
China	Module 2:	0.720723	0.000127	Bifidobacterium_kashiwanohense;Parabacteroides_distasonis;Prevotella_enoeca;Prevotella_ruminicola;Enterococcus_faecalis;Streptococcus_gordonii;Streptococcus_thermophilus;X.Clostridium._saccharolyticum;Lachnoclostridium_phytofermentans;Oscillibacter_valericigenes;Ruminococcus_albus;Megasphaera_elsdenii;Parvimonas_micra
China	Module 3:	0.44424	0.012969	Prevotella_melaninogenica;Streptococcus_sp_I.G2;Ruminococcus_bicirculans;Citrobacter_freundii;Klebsiella_oxytoca
China	Module 4:	0.431488	0.00075	Eggerthella_lenta;Chryseobacterium_gallinarum;Streptococcus_salivarius;Intestinimonas_butyriciproducens;Veillonella_parvula
China	Module 5:	0.410856	0.001981	Bifidobacterium_longum;Bacteroides_thetaiotaomicron;Enterobacter_asburiae;Akkermansia_muciniphila
China	Module 6:	0.345343	0.003129	Odoribacter_splanchnicus;Roseburia_hominis
China	Module 7:	0.334067	0.000186	Prevotella_denticola;Streptococcus_suis;Acidaminococcus_intestini
China	Module 8:	0.297078	0.000709	Peptoclostridium_difficile;Desulfovibrio_fairfieldensis;Klebsiella_pneumoniae
China	Module 9:	0.28569	0.041911	Olsenella_uli;Streptococcus_mitis;Streptococcus_sp_A12
France/Germany	Module 0:	0.942218	0	Bifidobacterium_bifidum;Bacteroides_cellulosilyticus;Porphyromonas_asaccharolytica;Enterococcus_faecalis;Fusobacterium_nucleatum;Akkermansia_muciniphila
France/Germany	Module 1:	0.898721	0	Bacteroides_helcogenes;Bacteroides_ovatus;Bacteroides_salanitronis;Bacteroides_thetaiotaomicron;Barnesiella_viscericola;Prevotella_fusca;Prevotella_intermedia;Prevotella_melaninogenica;Prevotella_sp_oral_taxon_299;Chryseobacterium_gallinarum;Roseburia_hominis;Ruminococcus_albus;Ruminococcus_bicirculans;Intestinimonas_butyriciproducens;Parvimonas_micra
France/Germany	Module 2:	0.893858	0	Bifidobacterium_angulatum;Bifidobacterium_catenulatum;Bifidobacterium_pseudocatenulatum;Enterococcus_faecium;Streptococcus_pasteurianus;Streptococcus_salivarius;Streptococcus_thermophilus;Eubacterium_limosum
France/Germany	Module 3:	0.796328	0	Bifidobacterium_breve;Bifidobacterium_kashiwanohense;Bifidobacterium_longum;X.Eubacterium._eligens;Campylobacter_jejuni
France/Germany	Module 4:	0.748231	0	Olsenella_uli;Bacteroides_fragilis;Bacteroides_vulgatus;Odoribacter_splanchnicus;Tannerella_forsythia;Prevotella_denticola;Alistipes_finegoldii;Streptococcus_anginosus;Streptococcus_sp_A12;Clostridium_perfringens;X.Clostridium._saccharolyticum;Lachnoclostridium_phytofermentans;X.Eubacterium._rectale;Oscillibacter_valericigenes
France/Germany	Module 5:	0.651744	0	Bifidobacterium_adolescentis;Adlercreutzia_equolifaciens;Clostridium_sp_SY8519;Butyrivibrio_proteoclasticus;Peptoclostridium_difficile;Acidaminococcus_fermentans;Megasphaera_elsdenii;Hafnia_alvei
France/Germany	Module 6:	0.364506	0.000909	Bifidobacterium_animalis;Eggerthella_lenta;Prevotella_ruminicola;Streptococcus_suis
France/Germany	Module 7:	0.346269	0.015525	Ethanoligenens_harbinense;Acidaminococcus_intestini
France/Germany	Module 8:	0.295889	0.008176	Prevotella_enoeca;Streptococcus_mitis;Haemophilus_parainfluenzae
France/Germany	Module 9:	0.247729	0.015875	Lactococcus_lactis;Streptococcus_pyogenes
Type 2 diabetes dataset A	Module 0:	0.951045	0	s__Bacteroides_clarus;s__Paraprevotella_xylaniphila;s__Prevotella_stercorea;s__Alistipes_onderdonkii;s__Clostridium_sp_L2_50;s__Roseburia_intestinalis;s__Haemophilus_parainfluenzae;s__Megamonas_hypermegale
Type 2 diabetes dataset A	Module 1:	0.926019	8.4e-05	s__Bifidobacterium_adolescentis;s__Bifidobacterium_longum;s__Collinsella_aerofaciens;s__Desulfovibrio_piger
Type 2 diabetes dataset A	Module 2:	0.772322	0.000124	s__Bacteroides_caccae;s__Bacteroides_eggerthii;s__Bacteroides_massiliensis;s__Bacteroides_nordii;s__Parabacteroides_merdae;s__Parabacteroides_unclassified;s__Clostridium_bartlettii;s__Anaerotruncus_colihominis;s__Ruminococcus_bromii;s__Subdoligranulum_unclassified;s__Megasphaera_unclassified;s__Veillonella_parvula;s__Bilophila_unclassified;s__Bilophila_wadsworthia;s__Klebsiella_pneumoniae;s__Mega…
Type 2 diabetes dataset A	Module 3:	0.766478	0	s__Bacteroides_uniformis;s__Eubacterium_hallii;s__Eubacterium_rectale;s__Lachnospiraceae_bacterium_1_1_57FAA;s__Lachnospiraceae_bacterium_5_1_63FAA;s__Roseburia_inulinivorans;s__Oscillibacter_unclassified;s__Burkholderiales_bacterium_1_1_47;s__Fusobacterium_mortiferum
Type 2 diabetes dataset A	Module 4:	0.742673	0.00027	s__Paraprevotella_clara;s__Paraprevotella_unclassified;s__Subdoligranulum_sp_4_3_54A2FAA
Type 2 diabetes dataset A	Module 5:	0.655346	4e-06	s__Bacteroides_finegoldii;s__Prevotella_copri;s__Coprococcus_comes;s__Anaerotruncus_unclassified;s__Faecalibacterium_prausnitzii;s__Ruminococcus_sp_5_1_39BFAA;s__Fusobacterium_varium
Type 2 diabetes dataset A	Module 6:	0.529694	0	s__Bacteroides_salyersiae;s__Bacteroidales_bacterium_ph8;s__Alistipes_finegoldii;s__Alistipes_shahii;s__Clostridium_symbiosum;s__Dorea_unclassified
Type 2 diabetes dataset A	Module 7:	0.474114	0.039312	s__Eubacterium_biforme;s__Sutterella_wadsworthensis
Type 2 diabetes dataset A	Module 8:	0.348168	0.001202	s__Barnesiella_intestinihominis;s__Alistipes_putredinis;s__Clostridium_bolteae
Type 2 diabetes dataset A	Module 9:	0.270377	0.010066	s__Bacteroides_stercoris;s__Clostridium_hathewayi
Type 2 diabetes dataset B	Module 0:	0.905262	0	s__Collinsella_aerofaciens;s__Bacteroides_finegoldii;s__Bacteroides_fragilis;s__Barnesiella_intestinihominis;s__Parabacteroides_merdae;s__Paraprevotella_unclassified;s__Alistipes_sp_AP11;s__Lactobacillus_mucosae;s__Clostridium_sp_L2_50;s__Eubacterium_hallii;s__Eubacterium_ramulus;s__Ruminococcus_obeum;s__Coprococcus_catus;s__Anaerotruncus_unclassified;s__Ruminococcus_sp_5_1_39BFAA;s__Eubacterium_…
Type 2 diabetes dataset B	Module 1:	0.825365	0	s__Prevotella_stercorea;s__Clostridium_hathewayi;s__Peptostreptococcaceae_noname_unclassified;s__Megamonas_rupellensis
Type 2 diabetes dataset B	Module 2:	0.789158	0	s__Bifidobacterium_longum;s__Bacteroides_caccae;s__Bacteroides_cellulosilyticus;s__Parabacteroides_unclassified;s__Alistipes_finegoldii;s__Clostridium_bolteae;s__Eubacterium_ventriosum;s__Dorea_longicatena;s__Lachnospiraceae_bacterium_1_4_56FAA;s__Subdoligranulum_unclassified;s__Veillonella_unclassified;s__Oxalobacter_formigenes;s__Escherichia_unclassified
Type 2 diabetes dataset B	Module 3:	0.713378	0	s__Adlercreutzia_equolifaciens;s__Bacteroidales_bacterium_ph8;s__Odoribacter_splanchnicus;s__Parabacteroides_goldsteinii;s__Alistipes_onderdonkii;s__Roseburia_hominis;s__Roseburia_unclassified;s__Anaerotruncus_colihominis;s__Akkermansia_muciniphila;s__Coprobacillus_unclassified
Type 2 diabetes dataset B	Module 4:	0.645781	0	s__Bacteroides_coprocola;s__Bacteroides_eggerthii;s__Prevotella_copri;s__Eubacterium_rectale;s__Roseburia_intestinalis;s__Clostridium_sp_ATCC_BAA_442
Type 2 diabetes dataset B	Module 5:	0.446552	0.002002	s__Bacteroides_massiliensis;s__Parabacteroides_distasonis;s__Streptococcus_salivarius;s__Lachnospiraceae_bacterium_8_1_57FAA;s__Roseburia_inulinivorans;s__Faecalibacterium_prausnitzii
Type 2 diabetes dataset B	Module 6:	0.354345	0.041089	s__Bifidobacterium_bifidum;s__Bacteroides_sp_2_1_22
Type 2 diabetes dataset B	Module 7:	0.329344	0.000358	s__Bifidobacterium_pseudocatenulatum;s__Clostridium_symbiosum;s__Megasphaera_unclassified
Type 2 diabetes dataset B	Module 8:	0.321937	0.000847	s__Bifidobacterium_adolescentis;s__Ruminococcus_lactaris;s__Fusobacterium_mortiferum
Type 2 diabetes dataset B	Module 9:	0.299335	0.005483	s__Bacteroides_intestinalis;s__Bacteroides_salyersiae;s__Alistipes_indistinctus
