# Supplementary material for: PM2RA: A Framework for Detecting and Quantifying Relationship Alterations in Microbial Community
Source: Genomics Proteomics Bioinformatics. 2021 Feb 11;19(1):154–67. doi: 10.1016/j.gpb.2020.07.005 (PMC8498968; doi:10.1016/j.gpb.2020.07.005)
Supplement: Supplementary Table S3 [file mmc9.xlsx]

## Sheet: Supplementary Table 3
Table S3 FPR of PM2RA and other methods in synthetic datasets
Note: FPR, false positive rate.
Methods	FPR(%)
PM2RA	0
PM2RA	0.026656
PM2RA	0
PM2RA	0
PM2RA	1.4261
PM2RA	0.06664
PM2RA	0
PM2RA	0.026656
PM2RA	0.106624
PM2RA	0
PM2RA	0.06664
PM2RA	0.026656
PM2RA	2.58563
PM2RA	0.06664
PM2RA	0
PM2RA	0.053312
PM2RA	0.013328
PM2RA	0.106624
PM2RA	0
PM2RA	0.06664
PM2RA	0
PM2RA	0
PM2RA	0
PM2RA	0
PM2RA	0.013328
PM2RA	0.39984
PM2RA	0.239904
PM2RA	0
PM2RA	0
PM2RA	0
PM2RA	0.293216
PM2RA	0.039984
PM2RA	0.039984
PM2RA	0.013328
PM2RA	0
PM2RA	0
PM2RA	0.053312
PM2RA	0.039984
PM2RA	0.013328
PM2RA	0.213248
PM2RA	0
PM2RA	0.039984
PM2RA	0
PM2RA	0.053312
PM2RA	0
PM2RA	0.079968
PM2RA	0
PM2RA	1.85259
PM2RA	0.079968
PM2RA	0.013328
PM2RA	0
PM2RA	0
PM2RA	0
PM2RA	0
PM2RA	0.053312
PM2RA	0
PM2RA	0.013328
PM2RA	0.319872
PM2RA	0
PM2RA	0.186592
PM2RA	0.079968
PM2RA	0.079968
PM2RA	0.039984
PM2RA	0.079968
PM2RA	0
PM2RA	0
PM2RA	0
PM2RA	0.039984
PM2RA	0
PM2RA	0.06664
PM2RA	0.426496
PM2RA	0
PM2RA	0.386512
PM2RA	0.013328
PM2RA	0
PM2RA	0.759696
PM2RA	0.013328
PM2RA	0
PM2RA	2.97214
PM2RA	0.19992
PM2RA	0.026656
PM2RA	0.013328
PM2RA	0
PM2RA	0.106624
PM2RA	0.026656
PM2RA	0.093296
PM2RA	0.013328
PM2RA	0
PM2RA	0.026656
PM2RA	0.679728
PM2RA	0
PM2RA	0
PM2RA	0
PM2RA	0.013328
PM2RA	0.013328
PM2RA	0.026656
PM2RA	0
PM2RA	0
PM2RA	0
PM2RA	0
PM2RA(clr)	0.013328
PM2RA(clr)	0
PM2RA(clr)	0
PM2RA(clr)	0
PM2RA(clr)	0.46648
PM2RA(clr)	0.306544
PM2RA(clr)	0.013328
PM2RA(clr)	0.946288
PM2RA(clr)	0.053312
PM2RA(clr)	0
PM2RA(clr)	0
PM2RA(clr)	0
PM2RA(clr)	0
PM2RA(clr)	0.093296
PM2RA(clr)	0
PM2RA(clr)	0
PM2RA(clr)	0
PM2RA(clr)	0.079968
PM2RA(clr)	0
PM2RA(clr)	0
PM2RA(clr)	0.026656
PM2RA(clr)	0.013328
PM2RA(clr)	0
PM2RA(clr)	0
PM2RA(clr)	0.013328
PM2RA(clr)	0.079968
PM2RA(clr)	0.013328
PM2RA(clr)	0
PM2RA(clr)	0
PM2RA(clr)	0
PM2RA(clr)	0.426496
PM2RA(clr)	0.013328
PM2RA(clr)	0.06664
PM2RA(clr)	0
PM2RA(clr)	0
PM2RA(clr)	0
PM2RA(clr)	0.013328
PM2RA(clr)	0.013328
PM2RA(clr)	0
PM2RA(clr)	0
PM2RA(clr)	0.013328
PM2RA(clr)	0
PM2RA(clr)	0.013328
PM2RA(clr)	0.159936
PM2RA(clr)	0
PM2RA(clr)	0
PM2RA(clr)	0
PM2RA(clr)	0.039984
PM2RA(clr)	0
PM2RA(clr)	0.026656
PM2RA(clr)	0
PM2RA(clr)	0
PM2RA(clr)	0
PM2RA(clr)	0
PM2RA(clr)	0.079968
PM2RA(clr)	0
PM2RA(clr)	0.026656
PM2RA(clr)	0
PM2RA(clr)	0.093296
PM2RA(clr)	0.493136
PM2RA(clr)	0.213248
PM2RA(clr)	0
PM2RA(clr)	0
PM2RA(clr)	0.506464
PM2RA(clr)	0
PM2RA(clr)	0
PM2RA(clr)	0
PM2RA(clr)	0.013328
PM2RA(clr)	0
PM2RA(clr)	0
PM2RA(clr)	0
PM2RA(clr)	0
PM2RA(clr)	0.079968
PM2RA(clr)	0.106624
PM2RA(clr)	0
PM2RA(clr)	0
PM2RA(clr)	0
PM2RA(clr)	0.013328
PM2RA(clr)	2.25243
PM2RA(clr)	0
PM2RA(clr)	0
PM2RA(clr)	0
PM2RA(clr)	0
PM2RA(clr)	0.453152
PM2RA(clr)	0
PM2RA(clr)	0.039984
PM2RA(clr)	0
PM2RA(clr)	0
PM2RA(clr)	0.706384
PM2RA(clr)	0.053312
PM2RA(clr)	0
PM2RA(clr)	0.039984
PM2RA(clr)	0.119952
PM2RA(clr)	0
PM2RA(clr)	0.213248
PM2RA(clr)	0
PM2RA(clr)	0.053312
PM2RA(clr)	0.053312
PM2RA(clr)	0
PM2RA(clr)	0
SPIEC-EASI(mb)	2.02586
SPIEC-EASI(mb)	1.7593
SPIEC-EASI(mb)	1.87925
SPIEC-EASI(mb)	0.559776
SPIEC-EASI(mb)	1.63934
SPIEC-EASI(mb)	1.87925
SPIEC-EASI(mb)	1.54605
SPIEC-EASI(mb)	1.77262
SPIEC-EASI(mb)	2.91883
SPIEC-EASI(mb)	1.73264
SPIEC-EASI(mb)	1.87925
SPIEC-EASI(mb)	2.95882
SPIEC-EASI(mb)	1.85259
SPIEC-EASI(mb)	2.15914
SPIEC-EASI(mb)	1.70598
SPIEC-EASI(mb)	2.22578
SPIEC-EASI(mb)	1.81261
SPIEC-EASI(mb)	1.83926
SPIEC-EASI(mb)	1.91923
SPIEC-EASI(mb)	1.9059
SPIEC-EASI(mb)	1.73264
SPIEC-EASI(mb)	1.95922
SPIEC-EASI(mb)	1.98587
SPIEC-EASI(mb)	1.666
SPIEC-EASI(mb)	2.11915
SPIEC-EASI(mb)	2.05251
SPIEC-EASI(mb)	1.49274
SPIEC-EASI(mb)	1.74597
SPIEC-EASI(mb)	1.7593
SPIEC-EASI(mb)	1.89258
SPIEC-EASI(mb)	2.18579
SPIEC-EASI(mb)	2.3324
SPIEC-EASI(mb)	1.79928
SPIEC-EASI(mb)	1.78595
SPIEC-EASI(mb)	2.05251
SPIEC-EASI(mb)	1.5727
SPIEC-EASI(mb)	2.17246
SPIEC-EASI(mb)	1.70598
SPIEC-EASI(mb)	1.87925
SPIEC-EASI(mb)	1.5727
SPIEC-EASI(mb)	1.78595
SPIEC-EASI(mb)	1.7593
SPIEC-EASI(mb)	1.46608
SPIEC-EASI(mb)	1.97254
SPIEC-EASI(mb)	3.03878
SPIEC-EASI(mb)	3.13208
SPIEC-EASI(mb)	1.91923
SPIEC-EASI(mb)	1.82594
SPIEC-EASI(mb)	3.18539
SPIEC-EASI(mb)	1.7593
SPIEC-EASI(mb)	1.9059
SPIEC-EASI(mb)	1.9992
SPIEC-EASI(mb)	1.86592
SPIEC-EASI(mb)	1.89258
SPIEC-EASI(mb)	1.78595
SPIEC-EASI(mb)	1.93256
SPIEC-EASI(mb)	3.06544
SPIEC-EASI(mb)	2.05251
SPIEC-EASI(mb)	2.77222
SPIEC-EASI(mb)	2.0925
SPIEC-EASI(mb)	2.15914
SPIEC-EASI(mb)	1.81261
SPIEC-EASI(mb)	1.62602
SPIEC-EASI(mb)	1.63934
SPIEC-EASI(mb)	1.94589
SPIEC-EASI(mb)	0.79968
SPIEC-EASI(mb)	2.7589
SPIEC-EASI(mb)	1.78595
SPIEC-EASI(mb)	2.13248
SPIEC-EASI(mb)	1.70598
SPIEC-EASI(mb)	1.95922
SPIEC-EASI(mb)	1.91923
SPIEC-EASI(mb)	1.91923
SPIEC-EASI(mb)	1.7593
SPIEC-EASI(mb)	3.10542
SPIEC-EASI(mb)	1.51939
SPIEC-EASI(mb)	3.03878
SPIEC-EASI(mb)	1.7593
SPIEC-EASI(mb)	1.73264
SPIEC-EASI(mb)	2.10582
SPIEC-EASI(mb)	2.82554
SPIEC-EASI(mb)	2.06584
SPIEC-EASI(mb)	1.71931
SPIEC-EASI(mb)	1.89258
SPIEC-EASI(mb)	1.89258
SPIEC-EASI(mb)	2.9988
SPIEC-EASI(mb)	1.9059
SPIEC-EASI(mb)	2.06584
SPIEC-EASI(mb)	1.73264
SPIEC-EASI(mb)	1.49274
SPIEC-EASI(mb)	1.93256
SPIEC-EASI(mb)	3.41197
SPIEC-EASI(mb)	3.02546
SPIEC-EASI(mb)	2.10582
SPIEC-EASI(mb)	1.95922
SPIEC-EASI(mb)	1.81261
SPIEC-EASI(mb)	3.07877
SPIEC-EASI(mb)	2.98547
SPIEC-EASI(mb)	3.0921
SPIEC-EASI(mb)	3.43862
SPIEC-EASI(gl)	2.17246
SPIEC-EASI(gl)	1.93256
SPIEC-EASI(gl)	2.11915
SPIEC-EASI(gl)	2.2391
SPIEC-EASI(gl)	1.85259
SPIEC-EASI(gl)	2.01253
SPIEC-EASI(gl)	1.91923
SPIEC-EASI(gl)	2.07917
SPIEC-EASI(gl)	1.97254
SPIEC-EASI(gl)	2.06584
SPIEC-EASI(gl)	1.95922
SPIEC-EASI(gl)	2.07917
SPIEC-EASI(gl)	1.91923
SPIEC-EASI(gl)	2.2391
SPIEC-EASI(gl)	2.22578
SPIEC-EASI(gl)	2.06584
SPIEC-EASI(gl)	1.86592
SPIEC-EASI(gl)	1.78595
SPIEC-EASI(gl)	1.9992
SPIEC-EASI(gl)	1.98587
SPIEC-EASI(gl)	1.9992
SPIEC-EASI(gl)	2.31907
SPIEC-EASI(gl)	1.97254
SPIEC-EASI(gl)	1.9059
SPIEC-EASI(gl)	1.91923
SPIEC-EASI(gl)	2.03918
SPIEC-EASI(gl)	1.7593
SPIEC-EASI(gl)	1.85259
SPIEC-EASI(gl)	2.19912
SPIEC-EASI(gl)	1.87925
SPIEC-EASI(gl)	2.18579
SPIEC-EASI(gl)	2.07917
SPIEC-EASI(gl)	1.81261
SPIEC-EASI(gl)	1.87925
SPIEC-EASI(gl)	2.10582
SPIEC-EASI(gl)	1.9059
SPIEC-EASI(gl)	2.02586
SPIEC-EASI(gl)	2.07917
SPIEC-EASI(gl)	2.07917
SPIEC-EASI(gl)	2.14581
SPIEC-EASI(gl)	2.0925
SPIEC-EASI(gl)	1.97254
SPIEC-EASI(gl)	1.98587
SPIEC-EASI(gl)	2.35906
SPIEC-EASI(gl)	1.9992
SPIEC-EASI(gl)	2.05251
SPIEC-EASI(gl)	2.22578
SPIEC-EASI(gl)	1.91923
SPIEC-EASI(gl)	1.95922
SPIEC-EASI(gl)	2.05251
SPIEC-EASI(gl)	2.11915
SPIEC-EASI(gl)	2.07917
SPIEC-EASI(gl)	1.95922
SPIEC-EASI(gl)	1.93256
SPIEC-EASI(gl)	2.18579
SPIEC-EASI(gl)	2.06584
SPIEC-EASI(gl)	2.01253
SPIEC-EASI(gl)	2.14581
SPIEC-EASI(gl)	1.86592
SPIEC-EASI(gl)	2.22578
SPIEC-EASI(gl)	2.15914
SPIEC-EASI(gl)	1.85259
SPIEC-EASI(gl)	1.97254
SPIEC-EASI(gl)	1.83926
SPIEC-EASI(gl)	1.9992
SPIEC-EASI(gl)	2.27909
SPIEC-EASI(gl)	1.77262
SPIEC-EASI(gl)	2.11915
SPIEC-EASI(gl)	2.4257
SPIEC-EASI(gl)	2.2391
SPIEC-EASI(gl)	1.98587
SPIEC-EASI(gl)	1.9992
SPIEC-EASI(gl)	2.0925
SPIEC-EASI(gl)	1.95922
SPIEC-EASI(gl)	2.19912
SPIEC-EASI(gl)	2.0925
SPIEC-EASI(gl)	1.7593
SPIEC-EASI(gl)	2.03918
SPIEC-EASI(gl)	2.21245
SPIEC-EASI(gl)	1.9992
SPIEC-EASI(gl)	1.85259
SPIEC-EASI(gl)	1.97254
SPIEC-EASI(gl)	2.07917
SPIEC-EASI(gl)	2.0925
SPIEC-EASI(gl)	2.14581
SPIEC-EASI(gl)	2.03918
SPIEC-EASI(gl)	1.9992
SPIEC-EASI(gl)	2.06584
SPIEC-EASI(gl)	1.81261
SPIEC-EASI(gl)	1.79928
SPIEC-EASI(gl)	1.9059
SPIEC-EASI(gl)	2.18579
SPIEC-EASI(gl)	1.98587
SPIEC-EASI(gl)	2.11915
SPIEC-EASI(gl)	2.10582
SPIEC-EASI(gl)	2.15914
SPIEC-EASI(gl)	1.82594
SPIEC-EASI(gl)	1.9992
SPIEC-EASI(gl)	2.03918
SPIEC-EASI(gl)	2.18579
SparCC	7.45035
SparCC	6.85059
SparCC	7.67693
SparCC	7.73024
SparCC	6.27749
SparCC	7.34373
SparCC	6.69066
SparCC	7.02386
SparCC	6.97055
SparCC	7.78355
SparCC	7.46368
SparCC	6.97055
SparCC	7.14381
SparCC	8.36999
SparCC	7.53032
SparCC	7.4237
SparCC	7.35706
SparCC	6.82394
SparCC	7.03719
SparCC	7.57031
SparCC	7.49034
SparCC	7.39704
SparCC	7.59696
SparCC	7.27709
SparCC	7.53032
SparCC	8.03679
SparCC	6.89058
SparCC	6.49074
SparCC	7.63695
SparCC	7.23711
SparCC	7.90351
SparCC	8.02346
SparCC	6.79728
SparCC	7.01053
SparCC	7.51699
SparCC	7.45035
SparCC	7.62362
SparCC	7.47701
SparCC	6.9972
SparCC	7.54365
SparCC	6.90391
SparCC	7.19712
SparCC	7.50367
SparCC	7.4237
SparCC	7.06384
SparCC	6.98387
SparCC	7.54365
SparCC	6.43743
SparCC	7.41037
SparCC	7.18379
SparCC	7.26376
SparCC	6.85059
SparCC	7.63695
SparCC	7.17047
SparCC	7.14381
SparCC	8.11675
SparCC	6.70399
SparCC	7.02386
SparCC	6.63735
SparCC	7.91683
SparCC	7.73024
SparCC	6.26416
SparCC	6.63735
SparCC	7.21045
SparCC	7.03719
SparCC	8.4233
SparCC	7.06384
SparCC	7.15714
SparCC	7.86352
SparCC	7.3304
SparCC	7.29042
SparCC	7.22378
SparCC	7.10383
SparCC	6.79728
SparCC	7.51699
SparCC	7.74357
SparCC	6.81061
SparCC	7.11715
SparCC	7.54365
SparCC	6.83727
SparCC	6.71731
SparCC	7.55698
SparCC	7.82354
SparCC	7.27709
SparCC	6.91723
SparCC	6.85059
SparCC	7.23711
SparCC	7.34373
SparCC	7.3304
SparCC	6.61069
SparCC	7.38371
SparCC	7.53032
SparCC	6.93056
SparCC	7.83687
SparCC	7.35706
SparCC	7.10383
SparCC	6.79728
SparCC	6.87725
SparCC	7.61029
SparCC	7.77023
