# Supplementary material for: PM2RA: A Framework for Detecting and Quantifying Relationship Alterations in Microbial Community
Source: Genomics Proteomics Bioinformatics. 2021 Feb 11;19(1):154–67. doi: 10.1016/j.gpb.2020.07.005 (PMC8498968; doi:10.1016/j.gpb.2020.07.005)
Supplement: Supplementary Table S4 [file mmc10.xlsx]

## Sheet: Supplementary Table 4
Table S4 FNR of PM2RA and other methods in synthetic datasets
Note: FNR, false negative rate.
Method	FNR(%)
PM2RA	0
PM2RA	0
PM2RA	0
PM2RA	0
PM2RA	0
PM2RA	0
PM2RA	0
PM2RA	0
PM2RA	0
PM2RA	0
PM2RA	0
PM2RA	0
PM2RA	0
PM2RA	0
PM2RA	0
PM2RA	0
PM2RA	0
PM2RA	0
PM2RA	0
PM2RA	0
PM2RA	0
PM2RA	0
PM2RA	0
PM2RA	0
PM2RA	97.1429
PM2RA	11.4286
PM2RA	0
PM2RA	0
PM2RA	0
PM2RA	0
PM2RA	0
PM2RA	0
PM2RA	0
PM2RA	100
PM2RA	0
PM2RA	100
PM2RA	0
PM2RA	0
PM2RA	42.8571
PM2RA	100
PM2RA	72.8571
PM2RA	85.7143
PM2RA	97.1429
PM2RA	0
PM2RA	0
PM2RA	100
PM2RA	100
PM2RA	0
PM2RA	0
PM2RA	100
PM2RA	2.85714
PM2RA	0
PM2RA	0
PM2RA	0
PM2RA	97.1429
PM2RA	0
PM2RA	100
PM2RA	100
PM2RA	0
PM2RA	100
PM2RA	0
PM2RA	65.7143
PM2RA	0
PM2RA	2.85714
PM2RA	100
PM2RA	34.2857
PM2RA	0
PM2RA	0
PM2RA	25.7143
PM2RA	0
PM2RA	0
PM2RA	0
PM2RA	0
PM2RA	72.8571
PM2RA	100
PM2RA	0
PM2RA	0
PM2RA	54.2857
PM2RA	100
PM2RA	100
PM2RA	40
PM2RA	97.1429
PM2RA	0
PM2RA	0
PM2RA	8.57143
PM2RA	100
PM2RA	0
PM2RA	0
PM2RA	0
PM2RA	100
PM2RA	0
PM2RA	100
PM2RA	100
PM2RA	0
PM2RA	0
PM2RA	100
PM2RA	100
PM2RA	2.85714
PM2RA	100
PM2RA	100
PM2RA	0
PM2RA	0
PM2RA	85.7143
PM2RA	17.1429
PM2RA	14.2857
PM2RA	0
PM2RA	0
PM2RA	100
PM2RA	0
PM2RA	2.85714
PM2RA	97.1429
PM2RA	0
PM2RA	0
PM2RA	5.71429
PM2RA	31.4286
PM2RA	0
PM2RA	0
PM2RA	0
PM2RA	100
PM2RA	2.85714
PM2RA	0
PM2RA	100
PM2RA	0
PM2RA	0
PM2RA	85.7143
PM2RA	0
PM2RA	17.1429
PM2RA	0
PM2RA	0
PM2RA	0
PM2RA	0
PM2RA	100
PM2RA	0
PM2RA	0
PM2RA	100
PM2RA	100
PM2RA	88.5714
PM2RA	100
PM2RA	0
PM2RA	100
PM2RA	100
PM2RA	100
PM2RA	100
PM2RA	0
PM2RA	100
PM2RA	0
PM2RA	0
PM2RA	100
PM2RA	0
PM2RA	0
PM2RA	100
PM2RA	0
PM2RA	0
PM2RA	0
PM2RA	37.1429
PM2RA	100
PM2RA	48.5714
PM2RA	100
PM2RA	94.2857
PM2RA	100
PM2RA	48.5714
PM2RA	100
PM2RA	100
PM2RA	100
PM2RA	0
PM2RA	0
PM2RA	0
PM2RA	100
PM2RA	65.7143
PM2RA	0
PM2RA	0
PM2RA	20
PM2RA	100
PM2RA	100
PM2RA	0
PM2RA	47.1429
PM2RA	0
PM2RA	0
PM2RA	0
PM2RA	0
PM2RA	0
PM2RA	0
PM2RA	0
PM2RA	0
PM2RA	0
PM2RA	0
PM2RA	0
PM2RA	0
PM2RA	0
PM2RA	0
PM2RA	0
PM2RA	0
PM2RA	0
PM2RA	0
PM2RA	0
PM2RA	0
PM2RA	0
PM2RA	0
PM2RA	0
PM2RA	0
PM2RA	0
PM2RA	100
PM2RA	0
PM2RA	0
PM2RA	0
PM2RA	0
PM2RA	0
PM2RA	0
PM2RA	0
PM2RA	0
PM2RA	100
PM2RA	0
PM2RA	0
PM2RA	14.2857
PM2RA	5.71429
PM2RA	0
PM2RA	62.8571
PM2RA	0
PM2RA	8.57143
PM2RA	0
PM2RA	0
PM2RA	94.2857
PM2RA	0
PM2RA	28.5714
PM2RA	0
PM2RA	0
PM2RA	0
PM2RA	68.5714
PM2RA	0
PM2RA	0
PM2RA	0
PM2RA	2.85714
PM2RA	0
PM2RA	100
PM2RA	0
PM2RA	8.57143
PM2RA	0
PM2RA	80
PM2RA	0
PM2RA	0
PM2RA	2.85714
PM2RA	77.1429
PM2RA	48.5714
PM2RA	100
PM2RA	0
PM2RA	100
PM2RA	60
PM2RA	54.2857
PM2RA	0
PM2RA	0
PM2RA	0
PM2RA	0
PM2RA	0
PM2RA	85.7143
PM2RA	0
PM2RA	100
PM2RA	0
PM2RA	5.71429
PM2RA	80
PM2RA	5.71429
PM2RA	0
PM2RA	0
PM2RA	0
PM2RA	0
PM2RA	0
PM2RA	0
PM2RA	0
PM2RA	8.57143
PM2RA	11.4286
PM2RA	100
PM2RA	14.2857
PM2RA	100
PM2RA	100
PM2RA	88.5714
PM2RA	0
PM2RA	0
PM2RA	100
PM2RA	91.4286
PM2RA	45.7143
PM2RA	0
PM2RA	0
PM2RA	34.2857
PM2RA	34.2857
PM2RA	0
PM2RA	45.7143
PM2RA	0
PM2RA	100
PM2RA	100
PM2RA	0
PM2RA	0
PM2RA	100
PM2RA	0
PM2RA	0
PM2RA	82.8571
PM2RA	0
PM2RA	0
PM2RA	97.1429
PM2RA	0
PM2RA	22.8571
PM2RA	0
PM2RA	0
PM2RA	0
PM2RA	100
PM2RA	0
PM2RA	0
PM2RA	0
PM2RA	28.5714
PM2RA	100
PM2RA	54.2857
PM2RA	100
PM2RA	0
PM2RA	0
PM2RA	85.7143
PM2RA	40
PM2RA	0
PM2RA	0
PM2RA	11.4286
PM2RA	0
PM2RA	0
PM2RA	2.85714
PM2RA	68.5714
PM2RA	0
PM2RA	65.7143
PM2RA	0
PM2RA	0
PM2RA	74.2857
PM2RA	0
PM2RA	0
PM2RA	0
PM2RA	100
PM2RA	0
PM2RA	0
PM2RA	0
PM2RA	0
PM2RA	100
PM2RA	0
PM2RA	94.2857
PM2RA	0
PM2RA	0
PM2RA	0
PM2RA	100
PM2RA	22.8571
PM2RA	0
PM2RA	0
PM2RA	0
PM2RA	0
PM2RA	2.85714
PM2RA	100
PM2RA	0
PM2RA	0
PM2RA	0
PM2RA	77.1429
PM2RA	11.4286
PM2RA	0
PM2RA	2.85714
PM2RA	5.71429
PM2RA	37.1429
PM2RA	100
PM2RA	0
PM2RA	11.4286
PM2RA	0
PM2RA	0
PM2RA	100
PM2RA	100
PM2RA	0
PM2RA	0
PM2RA	0
PM2RA	100
PM2RA	0
PM2RA	100
PM2RA	100
PM2RA	100
PM2RA	0
PM2RA	100
PM2RA	82.8571
PM2RA	80
PM2RA	0
PM2RA	0
PM2RA	17.1429
PM2RA	42.8571
PM2RA	100
PM2RA	0
PM2RA	94.2857
PM2RA	65.7143
PM2RA	0
PM2RA	0
PM2RA	0
PM2RA	22.8571
PM2RA	100
PM2RA	0
PM2RA	100
PM2RA	100
PM2RA	0
PM2RA	0
PM2RA	0
PM2RA	0
PM2RA	0
PM2RA	85.7143
PM2RA	0
PM2RA	0
PM2RA	97.1429
PM2RA	0
PM2RA	0
PM2RA	0
PM2RA	0
PM2RA	0
PM2RA	100
PM2RA	94.2857
PM2RA	77.1429
PM2RA	0
PM2RA	42.8571
PM2RA	97.1429
PM2RA	0
PM2RA	57.1429
PM2RA	74.2857
PM2RA	0
PM2RA	0
PM2RA	2.85714
PM2RA	100
PM2RA	0
PM2RA	0
PM2RA	0
PM2RA	100
PM2RA	0
PM2RA	0
PM2RA	54.2857
PM2RA	100
PM2RA	0
PM2RA	0
PM2RA	37.1429
PM2RA	100
PM2RA	0
PM2RA	0
PM2RA	0
PM2RA	100
PM2RA	97.1429
PM2RA	0
PM2RA	100
PM2RA	0
PM2RA	0
PM2RA	2.85714
PM2RA	0
PM2RA	0
PM2RA	0
PM2RA	0
PM2RA	0
PM2RA	60
PM2RA	88.5714
PM2RA	0
PM2RA	97.1429
PM2RA	0
PM2RA	0
PM2RA	0
PM2RA	0
PM2RA	0
PM2RA	0
PM2RA	0
PM2RA	20
PM2RA	0
PM2RA	88.5714
PM2RA	0
PM2RA	0
PM2RA	0
PM2RA	100
PM2RA	0
PM2RA	0
PM2RA	0
PM2RA	0
PM2RA	0
PM2RA	11.4286
PM2RA	0
PM2RA	0
PM2RA	0
PM2RA	0
PM2RA	0
PM2RA	0
PM2RA	0
PM2RA	0
PM2RA	5.71429
PM2RA	0
PM2RA	0
PM2RA	12.8571
PM2RA	0
PM2RA	5.71429
PM2RA	0
PM2RA	0
PM2RA	22.8571
PM2RA	0
PM2RA	0
PM2RA	8.57143
PM2RA	0
PM2RA	0
PM2RA	0
PM2RA	0
PM2RA	0
PM2RA	0
PM2RA	5.71429
PM2RA	0
PM2RA	0
PM2RA	0
PM2RA	0
PM2RA	0
PM2RA	0
PM2RA	0
PM2RA	0
PM2RA	0
PM2RA	0
PM2RA	0
PM2RA	0
PM2RA	20
PM2RA	0
PM2RA	0
PM2RA	0
PM2RA	2.85714
PM2RA	0
PM2RA	0
PM2RA	0
PM2RA	0
PM2RA	0
PM2RA	0
PM2RA	0
PM2RA	0
PM2RA	0
PM2RA	0
PM2RA	0
PM2RA	2.85714
PM2RA	0
PM2RA	0
PM2RA	0
PM2RA	100
PM2RA	100
PM2RA	100
PM2RA	100
PM2RA	22.8571
PM2RA	85.7143
PM2RA	100
PM2RA	100
PM2RA	100
PM2RA	100
PM2RA	100
PM2RA	88.5714
PM2RA	100
PM2RA	100
PM2RA	100
PM2RA	14.2857
PM2RA	94.2857
PM2RA	100
PM2RA	100
PM2RA	100
PM2RA	100
PM2RA	34.2857
PM2RA	100
PM2RA	100
PM2RA	77.1429
PM2RA	100
PM2RA	100
PM2RA	100
PM2RA	100
PM2RA	100
PM2RA	100
PM2RA	100
PM2RA	100
PM2RA	100
PM2RA	100
PM2RA	100
PM2RA	100
PM2RA	100
PM2RA	100
PM2RA	100
PM2RA	100
PM2RA	100
PM2RA	97.1429
PM2RA	91.4286
PM2RA	100
PM2RA	100
PM2RA	100
PM2RA	100
PM2RA	100
PM2RA	100
PM2RA	100
PM2RA	100
PM2RA	100
PM2RA	100
PM2RA	100
PM2RA	100
PM2RA	45.7143
PM2RA	100
PM2RA	100
PM2RA	100
PM2RA	94.2857
PM2RA	100
PM2RA	88.5714
PM2RA(clr)	0
PM2RA(clr)	0
PM2RA(clr)	28.5714
PM2RA(clr)	97.1429
PM2RA(clr)	28.5714
PM2RA(clr)	94.2857
PM2RA(clr)	0
PM2RA(clr)	77.1429
PM2RA(clr)	0
PM2RA(clr)	2.85714
PM2RA(clr)	100
PM2RA(clr)	0
PM2RA(clr)	91.4286
PM2RA(clr)	0
PM2RA(clr)	31.4286
PM2RA(clr)	45.7143
PM2RA(clr)	91.4286
PM2RA(clr)	100
PM2RA(clr)	0
PM2RA(clr)	88.5714
PM2RA(clr)	85.7143
PM2RA(clr)	68.5714
PM2RA(clr)	100
PM2RA(clr)	100
PM2RA(clr)	62.8571
PM2RA(clr)	8.57143
PM2RA(clr)	0
PM2RA(clr)	0
PM2RA(clr)	2.85714
PM2RA(clr)	100
PM2RA(clr)	34.2857
PM2RA(clr)	85.7143
PM2RA(clr)	17.1429
PM2RA(clr)	2.85714
PM2RA(clr)	54.2857
PM2RA(clr)	88.5714
PM2RA(clr)	68.5714
PM2RA(clr)	0
PM2RA(clr)	0
PM2RA(clr)	37.1429
PM2RA(clr)	100
PM2RA(clr)	100
PM2RA(clr)	0
PM2RA(clr)	11.4286
PM2RA(clr)	14.2857
PM2RA(clr)	65.7143
PM2RA(clr)	71.4286
PM2RA(clr)	100
PM2RA(clr)	34.2857
PM2RA(clr)	54.2857
PM2RA(clr)	97.1429
PM2RA(clr)	94.2857
PM2RA(clr)	0
PM2RA(clr)	62.8571
PM2RA(clr)	85.7143
PM2RA(clr)	100
PM2RA(clr)	68.5714
PM2RA(clr)	0
PM2RA(clr)	74.2857
PM2RA(clr)	0
PM2RA(clr)	0
PM2RA(clr)	0
PM2RA(clr)	91.4286
PM2RA(clr)	42.8571
PM2RA(clr)	77.1429
PM2RA(clr)	2.85714
PM2RA(clr)	0
PM2RA(clr)	28.5714
PM2RA(clr)	100
PM2RA(clr)	48.5714
PM2RA(clr)	0
PM2RA(clr)	2.85714
PM2RA(clr)	0
PM2RA(clr)	37.1429
PM2RA(clr)	77.1429
PM2RA(clr)	0
PM2RA(clr)	11.4286
PM2RA(clr)	8.57143
PM2RA(clr)	100
PM2RA(clr)	94.2857
PM2RA(clr)	100
PM2RA(clr)	0
PM2RA(clr)	100
PM2RA(clr)	94.2857
PM2RA(clr)	8.57143
PM2RA(clr)	100
PM2RA(clr)	77.1429
PM2RA(clr)	100
PM2RA(clr)	100
PM2RA(clr)	0
PM2RA(clr)	91.4286
PM2RA(clr)	0
PM2RA(clr)	0
PM2RA(clr)	0
PM2RA(clr)	100
PM2RA(clr)	100
PM2RA(clr)	5.71429
PM2RA(clr)	0
PM2RA(clr)	22.8571
PM2RA(clr)	97.1429
PM2RA(clr)	100
PM2RA(clr)	0
PM2RA(clr)	0
PM2RA(clr)	0
PM2RA(clr)	28.5714
PM2RA(clr)	48.5714
PM2RA(clr)	88.5714
PM2RA(clr)	100
PM2RA(clr)	0
PM2RA(clr)	45.7143
PM2RA(clr)	100
PM2RA(clr)	40
PM2RA(clr)	80
PM2RA(clr)	91.4286
PM2RA(clr)	100
PM2RA(clr)	57.1429
PM2RA(clr)	2.85714
PM2RA(clr)	100
PM2RA(clr)	0
PM2RA(clr)	97.1429
PM2RA(clr)	0
PM2RA(clr)	91.4286
PM2RA(clr)	97.1429
PM2RA(clr)	11.4286
PM2RA(clr)	5.71429
PM2RA(clr)	51.4286
PM2RA(clr)	100
PM2RA(clr)	94.2857
PM2RA(clr)	0
PM2RA(clr)	62.8571
PM2RA(clr)	48.5714
PM2RA(clr)	0
PM2RA(clr)	0
PM2RA(clr)	0
PM2RA(clr)	0
PM2RA(clr)	0
PM2RA(clr)	0
PM2RA(clr)	0
PM2RA(clr)	0
PM2RA(clr)	0
PM2RA(clr)	0
PM2RA(clr)	0
PM2RA(clr)	0
PM2RA(clr)	0
PM2RA(clr)	0
PM2RA(clr)	0
PM2RA(clr)	0
PM2RA(clr)	0
PM2RA(clr)	0
PM2RA(clr)	0
PM2RA(clr)	0
PM2RA(clr)	0
PM2RA(clr)	0
PM2RA(clr)	0
PM2RA(clr)	0
PM2RA(clr)	2.85714
PM2RA(clr)	0
PM2RA(clr)	100
PM2RA(clr)	0
PM2RA(clr)	34.2857
PM2RA(clr)	68.5714
PM2RA(clr)	11.4286
PM2RA(clr)	17.1429
PM2RA(clr)	0
PM2RA(clr)	22.8571
PM2RA(clr)	11.4286
PM2RA(clr)	0
PM2RA(clr)	31.4286
PM2RA(clr)	5.71429
PM2RA(clr)	37.1429
PM2RA(clr)	0
PM2RA(clr)	8.57143
PM2RA(clr)	8.57143
PM2RA(clr)	8.57143
PM2RA(clr)	22.8571
PM2RA(clr)	37.1429
PM2RA(clr)	100
PM2RA(clr)	17.1429
PM2RA(clr)	0
PM2RA(clr)	17.1429
PM2RA(clr)	40
PM2RA(clr)	91.4286
PM2RA(clr)	25.7143
PM2RA(clr)	0
PM2RA(clr)	48.5714
PM2RA(clr)	0
PM2RA(clr)	17.1429
PM2RA(clr)	97.1429
PM2RA(clr)	28.5714
PM2RA(clr)	25.7143
PM2RA(clr)	45.7143
PM2RA(clr)	8.57143
PM2RA(clr)	71.4286
PM2RA(clr)	60
PM2RA(clr)	0
PM2RA(clr)	2.85714
PM2RA(clr)	48.5714
PM2RA(clr)	14.2857
PM2RA(clr)	31.4286
PM2RA(clr)	51.4286
PM2RA(clr)	100
PM2RA(clr)	14.2857
PM2RA(clr)	42.8571
PM2RA(clr)	0
PM2RA(clr)	0
PM2RA(clr)	54.2857
PM2RA(clr)	91.4286
PM2RA(clr)	100
PM2RA(clr)	51.4286
PM2RA(clr)	88.5714
PM2RA(clr)	5.71429
PM2RA(clr)	100
PM2RA(clr)	100
PM2RA(clr)	62.8571
PM2RA(clr)	100
PM2RA(clr)	100
PM2RA(clr)	94.2857
PM2RA(clr)	0
PM2RA(clr)	5.71429
PM2RA(clr)	100
PM2RA(clr)	97.1429
PM2RA(clr)	94.2857
PM2RA(clr)	0
PM2RA(clr)	11.4286
PM2RA(clr)	0
PM2RA(clr)	88.5714
PM2RA(clr)	65.7143
PM2RA(clr)	0
PM2RA(clr)	100
PM2RA(clr)	5.71429
PM2RA(clr)	60
PM2RA(clr)	88.5714
PM2RA(clr)	22.8571
PM2RA(clr)	88.5714
PM2RA(clr)	74.2857
PM2RA(clr)	100
PM2RA(clr)	85.7143
PM2RA(clr)	94.2857
PM2RA(clr)	0
PM2RA(clr)	48.5714
PM2RA(clr)	100
PM2RA(clr)	5.71429
PM2RA(clr)	17.1429
PM2RA(clr)	100
PM2RA(clr)	65.7143
PM2RA(clr)	97.1429
PM2RA(clr)	28.5714
PM2RA(clr)	8.57143
PM2RA(clr)	82.8571
PM2RA(clr)	100
PM2RA(clr)	82.8571
PM2RA(clr)	97.1429
PM2RA(clr)	5.71429
PM2RA(clr)	74.2857
PM2RA(clr)	62.8571
PM2RA(clr)	100
PM2RA(clr)	94.2857
PM2RA(clr)	8.57143
PM2RA(clr)	77.1429
PM2RA(clr)	20
PM2RA(clr)	100
PM2RA(clr)	91.4286
PM2RA(clr)	0
PM2RA(clr)	94.2857
PM2RA(clr)	0
PM2RA(clr)	0
PM2RA(clr)	100
PM2RA(clr)	48.5714
PM2RA(clr)	94.2857
PM2RA(clr)	5.71429
PM2RA(clr)	0
PM2RA(clr)	0
PM2RA(clr)	34.2857
PM2RA(clr)	100
PM2RA(clr)	62.8571
PM2RA(clr)	51.4286
PM2RA(clr)	40
PM2RA(clr)	100
PM2RA(clr)	100
PM2RA(clr)	0
PM2RA(clr)	71.4286
PM2RA(clr)	100
PM2RA(clr)	100
PM2RA(clr)	0
PM2RA(clr)	94.2857
PM2RA(clr)	0
PM2RA(clr)	0
PM2RA(clr)	100
PM2RA(clr)	100
PM2RA(clr)	88.5714
PM2RA(clr)	0
PM2RA(clr)	8.57143
PM2RA(clr)	0
PM2RA(clr)	85.7143
PM2RA(clr)	100
PM2RA(clr)	0
PM2RA(clr)	91.4286
PM2RA(clr)	100
PM2RA(clr)	0
PM2RA(clr)	28.5714
PM2RA(clr)	40
PM2RA(clr)	31.4286
PM2RA(clr)	97.1429
PM2RA(clr)	42.8571
PM2RA(clr)	0
PM2RA(clr)	34.2857
PM2RA(clr)	0
PM2RA(clr)	0
PM2RA(clr)	74.2857
PM2RA(clr)	0
PM2RA(clr)	0
PM2RA(clr)	2.85714
PM2RA(clr)	100
PM2RA(clr)	31.4286
PM2RA(clr)	0
PM2RA(clr)	20
PM2RA(clr)	2.85714
PM2RA(clr)	2.85714
PM2RA(clr)	97.1429
PM2RA(clr)	2.85714
PM2RA(clr)	97.1429
PM2RA(clr)	0
PM2RA(clr)	100
PM2RA(clr)	100
PM2RA(clr)	11.4286
PM2RA(clr)	62.8571
PM2RA(clr)	0
PM2RA(clr)	25.7143
PM2RA(clr)	100
PM2RA(clr)	100
PM2RA(clr)	0
PM2RA(clr)	2.85714
PM2RA(clr)	5.71429
PM2RA(clr)	0
PM2RA(clr)	0
PM2RA(clr)	34.2857
PM2RA(clr)	54.2857
PM2RA(clr)	97.1429
PM2RA(clr)	11.4286
PM2RA(clr)	5.71429
PM2RA(clr)	22.8571
PM2RA(clr)	97.1429
PM2RA(clr)	74.2857
PM2RA(clr)	97.1429
PM2RA(clr)	11.4286
PM2RA(clr)	54.2857
PM2RA(clr)	5.71429
PM2RA(clr)	100
PM2RA(clr)	100
PM2RA(clr)	0
PM2RA(clr)	97.1429
PM2RA(clr)	0
PM2RA(clr)	94.2857
PM2RA(clr)	0
PM2RA(clr)	100
PM2RA(clr)	100
PM2RA(clr)	100
PM2RA(clr)	5.71429
PM2RA(clr)	0
PM2RA(clr)	51.4286
PM2RA(clr)	100
PM2RA(clr)	0
PM2RA(clr)	0
PM2RA(clr)	97.1429
PM2RA(clr)	54.2857
PM2RA(clr)	100
PM2RA(clr)	8.57143
PM2RA(clr)	85.7143
PM2RA(clr)	31.4286
PM2RA(clr)	97.1429
PM2RA(clr)	42.8571
PM2RA(clr)	8.57143
PM2RA(clr)	11.4286
PM2RA(clr)	22.8571
PM2RA(clr)	37.1429
PM2RA(clr)	100
PM2RA(clr)	2.85714
PM2RA(clr)	100
PM2RA(clr)	14.2857
PM2RA(clr)	0
PM2RA(clr)	0
PM2RA(clr)	100
PM2RA(clr)	80
PM2RA(clr)	100
PM2RA(clr)	17.1429
PM2RA(clr)	0
PM2RA(clr)	65.7143
PM2RA(clr)	100
PM2RA(clr)	100
PM2RA(clr)	65.7143
PM2RA(clr)	0
PM2RA(clr)	85.7143
PM2RA(clr)	100
PM2RA(clr)	0
PM2RA(clr)	97.1429
PM2RA(clr)	97.1429
PM2RA(clr)	97.1429
PM2RA(clr)	0
PM2RA(clr)	22.8571
PM2RA(clr)	0
PM2RA(clr)	42.8571
PM2RA(clr)	71.4286
PM2RA(clr)	100
PM2RA(clr)	0
PM2RA(clr)	100
PM2RA(clr)	2.85714
PM2RA(clr)	34.2857
PM2RA(clr)	2.85714
PM2RA(clr)	0
PM2RA(clr)	0
PM2RA(clr)	11.4286
PM2RA(clr)	100
PM2RA(clr)	37.1429
PM2RA(clr)	5.71429
PM2RA(clr)	0
PM2RA(clr)	0
PM2RA(clr)	0
PM2RA(clr)	31.4286
PM2RA(clr)	2.85714
PM2RA(clr)	100
PM2RA(clr)	68.5714
PM2RA(clr)	97.1429
PM2RA(clr)	22.8571
PM2RA(clr)	2.85714
PM2RA(clr)	77.1429
PM2RA(clr)	71.4286
PM2RA(clr)	0
PM2RA(clr)	0
PM2RA(clr)	0
PM2RA(clr)	62.8571
PM2RA(clr)	97.1429
PM2RA(clr)	2.85714
PM2RA(clr)	0
PM2RA(clr)	11.4286
PM2RA(clr)	100
PM2RA(clr)	0
PM2RA(clr)	5.71429
PM2RA(clr)	0
PM2RA(clr)	0
PM2RA(clr)	100
PM2RA(clr)	0
PM2RA(clr)	2.85714
PM2RA(clr)	0
PM2RA(clr)	5.71429
PM2RA(clr)	71.4286
PM2RA(clr)	100
PM2RA(clr)	20
PM2RA(clr)	8.57143
PM2RA(clr)	0
PM2RA(clr)	91.4286
PM2RA(clr)	97.1429
PM2RA(clr)	91.4286
PM2RA(clr)	100
PM2RA(clr)	11.4286
PM2RA(clr)	2.85714
PM2RA(clr)	34.2857
PM2RA(clr)	97.1429
PM2RA(clr)	100
PM2RA(clr)	0
PM2RA(clr)	88.5714
PM2RA(clr)	0
PM2RA(clr)	0
PM2RA(clr)	25.7143
PM2RA(clr)	60
PM2RA(clr)	100
PM2RA(clr)	0
PM2RA(clr)	14.2857
PM2RA(clr)	65.7143
PM2RA(clr)	11.4286
PM2RA(clr)	65.7143
PM2RA(clr)	97.1429
PM2RA(clr)	97.1429
PM2RA(clr)	0
PM2RA(clr)	65.7143
PM2RA(clr)	100
PM2RA(clr)	8.57143
PM2RA(clr)	0
PM2RA(clr)	0
PM2RA(clr)	5.71429
PM2RA(clr)	0
PM2RA(clr)	91.4286
PM2RA(clr)	0
PM2RA(clr)	17.1429
PM2RA(clr)	97.1429
PM2RA(clr)	0
PM2RA(clr)	0
PM2RA(clr)	94.2857
PM2RA(clr)	65.7143
PM2RA(clr)	5.71429
PM2RA(clr)	0
PM2RA(clr)	97.1429
PM2RA(clr)	0
PM2RA(clr)	2.85714
PM2RA(clr)	85.7143
PM2RA(clr)	20
PM2RA(clr)	0
PM2RA(clr)	0
PM2RA(clr)	8.57143
PM2RA(clr)	48.5714
PM2RA(clr)	37.1429
PM2RA(clr)	31.4286
PM2RA(clr)	97.1429
PM2RA(clr)	0
PM2RA(clr)	100
PM2RA(clr)	20
PM2RA(clr)	91.4286
PM2RA(clr)	100
PM2RA(clr)	40
PM2RA(clr)	94.2857
PM2RA(clr)	8.57143
PM2RA(clr)	31.4286
PM2RA(clr)	68.5714
PM2RA(clr)	68.5714
PM2RA(clr)	0
PM2RA(clr)	51.4286
PM2RA(clr)	48.5714
PM2RA(clr)	40
PM2RA(clr)	91.4286
PM2RA(clr)	2.85714
PM2RA(clr)	25.7143
PM2RA(clr)	40
PM2RA(clr)	42.8571
PM2RA(clr)	68.5714
SPIEC-EASI(mb)	90
SPIEC-EASI(mb)	90
SPIEC-EASI(mb)	90
SPIEC-EASI(mb)	90
SPIEC-EASI(mb)	90
SPIEC-EASI(mb)	78.5714
SPIEC-EASI(mb)	90
SPIEC-EASI(mb)	90
SPIEC-EASI(mb)	87.1429
SPIEC-EASI(mb)	90
SPIEC-EASI(mb)	90
SPIEC-EASI(mb)	90
SPIEC-EASI(mb)	90
SPIEC-EASI(mb)	90
SPIEC-EASI(mb)	90
SPIEC-EASI(mb)	90
SPIEC-EASI(mb)	90
SPIEC-EASI(mb)	87.1429
SPIEC-EASI(mb)	78.5714
SPIEC-EASI(mb)	84.2857
SPIEC-EASI(mb)	90
SPIEC-EASI(mb)	90
SPIEC-EASI(mb)	84.2857
SPIEC-EASI(mb)	90
SPIEC-EASI(mb)	87.1429
SPIEC-EASI(mb)	78.5714
SPIEC-EASI(mb)	90
SPIEC-EASI(mb)	87.1429
SPIEC-EASI(mb)	87.1429
SPIEC-EASI(mb)	90
SPIEC-EASI(mb)	90
SPIEC-EASI(mb)	90
SPIEC-EASI(mb)	84.2857
SPIEC-EASI(mb)	78.5714
SPIEC-EASI(mb)	87.1429
SPIEC-EASI(mb)	90
SPIEC-EASI(mb)	90
SPIEC-EASI(mb)	90
SPIEC-EASI(mb)	90
SPIEC-EASI(mb)	78.5714
SPIEC-EASI(mb)	90
SPIEC-EASI(mb)	90
SPIEC-EASI(mb)	87.1429
SPIEC-EASI(mb)	90
SPIEC-EASI(mb)	90
SPIEC-EASI(mb)	90
SPIEC-EASI(mb)	90
SPIEC-EASI(mb)	90
SPIEC-EASI(mb)	90
SPIEC-EASI(mb)	90
SPIEC-EASI(mb)	90
SPIEC-EASI(mb)	87.1429
SPIEC-EASI(mb)	90
SPIEC-EASI(mb)	84.2857
SPIEC-EASI(mb)	90
SPIEC-EASI(mb)	90
SPIEC-EASI(mb)	72.8571
SPIEC-EASI(mb)	90
SPIEC-EASI(mb)	87.1429
SPIEC-EASI(mb)	90
SPIEC-EASI(mb)	90
SPIEC-EASI(mb)	87.1429
SPIEC-EASI(mb)	90
SPIEC-EASI(mb)	90
SPIEC-EASI(mb)	90
SPIEC-EASI(mb)	90
SPIEC-EASI(mb)	84.2857
SPIEC-EASI(mb)	90
SPIEC-EASI(mb)	87.1429
SPIEC-EASI(mb)	90
SPIEC-EASI(mb)	90
SPIEC-EASI(mb)	90
SPIEC-EASI(mb)	90
SPIEC-EASI(mb)	90
SPIEC-EASI(mb)	90
SPIEC-EASI(mb)	90
SPIEC-EASI(mb)	90
SPIEC-EASI(mb)	90
SPIEC-EASI(mb)	90
SPIEC-EASI(mb)	90
SPIEC-EASI(mb)	90
SPIEC-EASI(mb)	90
SPIEC-EASI(mb)	90
SPIEC-EASI(mb)	90
SPIEC-EASI(mb)	84.2857
SPIEC-EASI(mb)	90
SPIEC-EASI(mb)	90
SPIEC-EASI(mb)	84.2857
SPIEC-EASI(mb)	90
SPIEC-EASI(mb)	87.1429
SPIEC-EASI(mb)	90
SPIEC-EASI(mb)	90
SPIEC-EASI(mb)	87.1429
SPIEC-EASI(mb)	87.1429
SPIEC-EASI(mb)	90
SPIEC-EASI(mb)	90
SPIEC-EASI(mb)	90
SPIEC-EASI(mb)	84.2857
SPIEC-EASI(mb)	90
SPIEC-EASI(mb)	87.1429
SPIEC-EASI(mb)	84.2857
SPIEC-EASI(mb)	90
SPIEC-EASI(mb)	90
SPIEC-EASI(mb)	90
SPIEC-EASI(mb)	90
SPIEC-EASI(mb)	90
SPIEC-EASI(mb)	90
SPIEC-EASI(mb)	90
SPIEC-EASI(mb)	90
SPIEC-EASI(mb)	90
SPIEC-EASI(mb)	90
SPIEC-EASI(mb)	90
SPIEC-EASI(mb)	92.8571
SPIEC-EASI(mb)	87.1429
SPIEC-EASI(mb)	90
SPIEC-EASI(mb)	84.2857
SPIEC-EASI(mb)	90
SPIEC-EASI(mb)	90
SPIEC-EASI(mb)	84.2857
SPIEC-EASI(mb)	78.5714
SPIEC-EASI(mb)	87.1429
SPIEC-EASI(mb)	90
SPIEC-EASI(mb)	90
SPIEC-EASI(mb)	87.1429
SPIEC-EASI(mb)	87.1429
SPIEC-EASI(mb)	90
SPIEC-EASI(mb)	90
SPIEC-EASI(mb)	90
SPIEC-EASI(mb)	90
SPIEC-EASI(mb)	84.2857
SPIEC-EASI(mb)	90
SPIEC-EASI(mb)	87.1429
SPIEC-EASI(mb)	90
SPIEC-EASI(mb)	90
SPIEC-EASI(mb)	90
SPIEC-EASI(mb)	87.1429
SPIEC-EASI(mb)	90
SPIEC-EASI(mb)	90
SPIEC-EASI(mb)	90
SPIEC-EASI(mb)	90
SPIEC-EASI(mb)	90
SPIEC-EASI(mb)	90
SPIEC-EASI(mb)	90
SPIEC-EASI(mb)	72.8571
SPIEC-EASI(mb)	90
SPIEC-EASI(mb)	78.5714
SPIEC-EASI(mb)	84.2857
SPIEC-EASI(mb)	87.1429
SPIEC-EASI(mb)	90
SPIEC-EASI(mb)	90
SPIEC-EASI(mb)	75.7143
SPIEC-EASI(mb)	87.1429
SPIEC-EASI(mb)	90
SPIEC-EASI(mb)	90
SPIEC-EASI(mb)	90
SPIEC-EASI(mb)	90
SPIEC-EASI(mb)	84.2857
SPIEC-EASI(mb)	90
SPIEC-EASI(mb)	87.1429
SPIEC-EASI(mb)	90
SPIEC-EASI(mb)	90
SPIEC-EASI(mb)	90
SPIEC-EASI(mb)	75.7143
SPIEC-EASI(mb)	90
SPIEC-EASI(mb)	90
SPIEC-EASI(mb)	90
SPIEC-EASI(mb)	78.5714
SPIEC-EASI(mb)	78.5714
SPIEC-EASI(mb)	90
SPIEC-EASI(mb)	90
SPIEC-EASI(mb)	90
SPIEC-EASI(mb)	87.1429
SPIEC-EASI(mb)	90
SPIEC-EASI(mb)	84.2857
SPIEC-EASI(mb)	90
SPIEC-EASI(mb)	78.5714
SPIEC-EASI(mb)	84.2857
SPIEC-EASI(mb)	90
SPIEC-EASI(mb)	90
SPIEC-EASI(mb)	90
SPIEC-EASI(mb)	90
SPIEC-EASI(mb)	87.1429
SPIEC-EASI(mb)	87.1429
SPIEC-EASI(mb)	90
SPIEC-EASI(mb)	90
SPIEC-EASI(mb)	90
SPIEC-EASI(mb)	90
SPIEC-EASI(mb)	84.2857
SPIEC-EASI(mb)	90
SPIEC-EASI(mb)	87.1429
SPIEC-EASI(mb)	78.5714
SPIEC-EASI(mb)	90
SPIEC-EASI(mb)	87.1429
SPIEC-EASI(mb)	90
SPIEC-EASI(mb)	90
SPIEC-EASI(mb)	90
SPIEC-EASI(mb)	90
SPIEC-EASI(mb)	90
SPIEC-EASI(mb)	90
SPIEC-EASI(mb)	90
SPIEC-EASI(mb)	87.1429
SPIEC-EASI(mb)	90
SPIEC-EASI(mb)	84.2857
SPIEC-EASI(mb)	90
SPIEC-EASI(mb)	90
SPIEC-EASI(mb)	84.2857
SPIEC-EASI(mb)	90
SPIEC-EASI(mb)	87.1429
SPIEC-EASI(mb)	90
SPIEC-EASI(mb)	90
SPIEC-EASI(mb)	87.1429
SPIEC-EASI(mb)	78.5714
SPIEC-EASI(mb)	90
SPIEC-EASI(mb)	90
SPIEC-EASI(mb)	90
SPIEC-EASI(mb)	84.2857
SPIEC-EASI(mb)	78.5714
SPIEC-EASI(mb)	90
SPIEC-EASI(mb)	87.1429
SPIEC-EASI(mb)	90
SPIEC-EASI(mb)	90
SPIEC-EASI(mb)	90
SPIEC-EASI(mb)	90
SPIEC-EASI(mb)	90
SPIEC-EASI(mb)	90
SPIEC-EASI(mb)	87.1429
SPIEC-EASI(mb)	90
SPIEC-EASI(mb)	84.2857
SPIEC-EASI(mb)	90
SPIEC-EASI(mb)	90
SPIEC-EASI(mb)	84.2857
SPIEC-EASI(mb)	90
SPIEC-EASI(mb)	87.1429
SPIEC-EASI(mb)	90
SPIEC-EASI(mb)	90
SPIEC-EASI(mb)	87.1429
SPIEC-EASI(mb)	78.5714
SPIEC-EASI(mb)	90
SPIEC-EASI(mb)	90
SPIEC-EASI(mb)	90
SPIEC-EASI(mb)	84.2857
SPIEC-EASI(mb)	90
SPIEC-EASI(mb)	75.7143
SPIEC-EASI(mb)	87.1429
SPIEC-EASI(mb)	90
SPIEC-EASI(mb)	90
SPIEC-EASI(mb)	90
SPIEC-EASI(mb)	90
SPIEC-EASI(mb)	90
SPIEC-EASI(mb)	90
SPIEC-EASI(mb)	90
SPIEC-EASI(mb)	87.1429
SPIEC-EASI(mb)	90
SPIEC-EASI(mb)	84.2857
SPIEC-EASI(mb)	90
SPIEC-EASI(mb)	90
SPIEC-EASI(mb)	84.2857
SPIEC-EASI(mb)	78.5714
SPIEC-EASI(mb)	87.1429
SPIEC-EASI(mb)	90
SPIEC-EASI(mb)	90
SPIEC-EASI(mb)	87.1429
SPIEC-EASI(mb)	90
SPIEC-EASI(mb)	90
SPIEC-EASI(mb)	90
SPIEC-EASI(mb)	84.2857
SPIEC-EASI(mb)	90
SPIEC-EASI(mb)	87.1429
SPIEC-EASI(mb)	87.1429
SPIEC-EASI(mb)	87.1429
SPIEC-EASI(mb)	87.1429
SPIEC-EASI(mb)	87.1429
SPIEC-EASI(mb)	87.1429
SPIEC-EASI(mb)	87.1429
SPIEC-EASI(mb)	87.1429
SPIEC-EASI(mb)	87.1429
SPIEC-EASI(mb)	87.1429
SPIEC-EASI(mb)	87.1429
SPIEC-EASI(mb)	87.1429
SPIEC-EASI(mb)	75.7143
SPIEC-EASI(mb)	84.2857
SPIEC-EASI(mb)	87.1429
SPIEC-EASI(mb)	87.1429
SPIEC-EASI(mb)	84.2857
SPIEC-EASI(mb)	84.2857
SPIEC-EASI(mb)	87.1429
SPIEC-EASI(mb)	87.1429
SPIEC-EASI(mb)	87.1429
SPIEC-EASI(mb)	87.1429
SPIEC-EASI(mb)	84.2857
SPIEC-EASI(mb)	90
SPIEC-EASI(mb)	78.5714
SPIEC-EASI(mb)	90
SPIEC-EASI(mb)	90
SPIEC-EASI(mb)	90
SPIEC-EASI(mb)	90
SPIEC-EASI(mb)	90
SPIEC-EASI(mb)	87.1429
SPIEC-EASI(mb)	90
SPIEC-EASI(mb)	84.2857
SPIEC-EASI(mb)	90
SPIEC-EASI(mb)	90
SPIEC-EASI(mb)	84.2857
SPIEC-EASI(mb)	90
SPIEC-EASI(mb)	87.1429
SPIEC-EASI(mb)	90
SPIEC-EASI(mb)	90
SPIEC-EASI(mb)	87.1429
SPIEC-EASI(mb)	87.1429
SPIEC-EASI(mb)	90
SPIEC-EASI(mb)	90
SPIEC-EASI(mb)	84.2857
SPIEC-EASI(mb)	90
SPIEC-EASI(mb)	87.1429
SPIEC-EASI(mb)	78.5714
SPIEC-EASI(mb)	90
SPIEC-EASI(mb)	78.5714
SPIEC-EASI(mb)	90
SPIEC-EASI(mb)	90
SPIEC-EASI(mb)	87.1429
SPIEC-EASI(mb)	90
SPIEC-EASI(mb)	84.2857
SPIEC-EASI(mb)	84.2857
SPIEC-EASI(mb)	84.2857
SPIEC-EASI(mb)	90
SPIEC-EASI(mb)	75.7143
SPIEC-EASI(mb)	90
SPIEC-EASI(mb)	90
SPIEC-EASI(mb)	87.1429
SPIEC-EASI(mb)	87.1429
SPIEC-EASI(mb)	90
SPIEC-EASI(mb)	90
SPIEC-EASI(mb)	90
SPIEC-EASI(mb)	90
SPIEC-EASI(mb)	78.5714
SPIEC-EASI(mb)	87.1429
SPIEC-EASI(mb)	90
SPIEC-EASI(mb)	90
SPIEC-EASI(mb)	90
SPIEC-EASI(mb)	90
SPIEC-EASI(mb)	90
SPIEC-EASI(mb)	87.1429
SPIEC-EASI(mb)	90
SPIEC-EASI(mb)	84.2857
SPIEC-EASI(mb)	90
SPIEC-EASI(mb)	78.5714
SPIEC-EASI(mb)	84.2857
SPIEC-EASI(mb)	90
SPIEC-EASI(mb)	87.1429
SPIEC-EASI(mb)	90
SPIEC-EASI(mb)	90
SPIEC-EASI(mb)	87.1429
SPIEC-EASI(mb)	75.7143
SPIEC-EASI(mb)	78.5714
SPIEC-EASI(mb)	90
SPIEC-EASI(mb)	90
SPIEC-EASI(mb)	90
SPIEC-EASI(mb)	90
SPIEC-EASI(mb)	87.1429
SPIEC-EASI(mb)	90
SPIEC-EASI(mb)	90
SPIEC-EASI(mb)	90
SPIEC-EASI(mb)	90
SPIEC-EASI(mb)	84.2857
SPIEC-EASI(mb)	90
SPIEC-EASI(mb)	90
SPIEC-EASI(mb)	90
SPIEC-EASI(mb)	87.1429
SPIEC-EASI(mb)	90
SPIEC-EASI(mb)	90
SPIEC-EASI(mb)	87.1429
SPIEC-EASI(mb)	87.1429
SPIEC-EASI(mb)	90
SPIEC-EASI(mb)	90
SPIEC-EASI(mb)	90
SPIEC-EASI(mb)	90
SPIEC-EASI(mb)	84.2857
SPIEC-EASI(mb)	90
SPIEC-EASI(mb)	75.7143
SPIEC-EASI(mb)	78.5714
SPIEC-EASI(mb)	90
SPIEC-EASI(mb)	90
SPIEC-EASI(mb)	90
SPIEC-EASI(mb)	90
SPIEC-EASI(mb)	90
SPIEC-EASI(mb)	90
SPIEC-EASI(mb)	84.2857
SPIEC-EASI(mb)	90
SPIEC-EASI(mb)	75.7143
SPIEC-EASI(mb)	90
SPIEC-EASI(mb)	90
SPIEC-EASI(mb)	87.1429
SPIEC-EASI(mb)	87.1429
SPIEC-EASI(mb)	90
SPIEC-EASI(mb)	78.5714
SPIEC-EASI(mb)	90
SPIEC-EASI(mb)	90
SPIEC-EASI(mb)	87.1429
SPIEC-EASI(mb)	87.1429
SPIEC-EASI(mb)	90
SPIEC-EASI(mb)	90
SPIEC-EASI(mb)	90
SPIEC-EASI(mb)	84.2857
SPIEC-EASI(mb)	90
SPIEC-EASI(mb)	90
SPIEC-EASI(mb)	84.2857
SPIEC-EASI(mb)	90
SPIEC-EASI(mb)	87.1429
SPIEC-EASI(mb)	78.5714
SPIEC-EASI(mb)	90
SPIEC-EASI(mb)	87.1429
SPIEC-EASI(mb)	87.1429
SPIEC-EASI(mb)	90
SPIEC-EASI(mb)	78.5714
SPIEC-EASI(mb)	78.5714
SPIEC-EASI(mb)	84.2857
SPIEC-EASI(mb)	78.5714
SPIEC-EASI(mb)	87.1429
SPIEC-EASI(mb)	90
SPIEC-EASI(mb)	87.1429
SPIEC-EASI(mb)	90
SPIEC-EASI(mb)	84.2857
SPIEC-EASI(mb)	90
SPIEC-EASI(mb)	90
SPIEC-EASI(mb)	84.2857
SPIEC-EASI(mb)	78.5714
SPIEC-EASI(mb)	75.7143
SPIEC-EASI(mb)	90
SPIEC-EASI(mb)	87.1429
SPIEC-EASI(mb)	90
SPIEC-EASI(mb)	90
SPIEC-EASI(mb)	90
SPIEC-EASI(mb)	90
SPIEC-EASI(mb)	84.2857
SPIEC-EASI(mb)	90
SPIEC-EASI(mb)	87.1429
SPIEC-EASI(mb)	87.1429
SPIEC-EASI(mb)	90
SPIEC-EASI(mb)	84.2857
SPIEC-EASI(mb)	90
SPIEC-EASI(mb)	87.1429
SPIEC-EASI(mb)	90
SPIEC-EASI(mb)	87.1429
SPIEC-EASI(mb)	90
SPIEC-EASI(mb)	90
SPIEC-EASI(mb)	90
SPIEC-EASI(mb)	90
SPIEC-EASI(mb)	84.2857
SPIEC-EASI(mb)	90
SPIEC-EASI(mb)	90
SPIEC-EASI(mb)	87.1429
SPIEC-EASI(mb)	87.1429
SPIEC-EASI(mb)	84.2857
SPIEC-EASI(mb)	87.1429
SPIEC-EASI(mb)	87.1429
SPIEC-EASI(mb)	84.2857
SPIEC-EASI(mb)	84.2857
SPIEC-EASI(mb)	87.1429
SPIEC-EASI(mb)	87.1429
SPIEC-EASI(mb)	87.1429
SPIEC-EASI(mb)	87.1429
SPIEC-EASI(mb)	84.2857
SPIEC-EASI(mb)	90
SPIEC-EASI(mb)	90
SPIEC-EASI(mb)	72.8571
SPIEC-EASI(mb)	90
SPIEC-EASI(mb)	87.1429
SPIEC-EASI(mb)	90
SPIEC-EASI(mb)	90
SPIEC-EASI(mb)	87.1429
SPIEC-EASI(mb)	87.1429
SPIEC-EASI(mb)	90
SPIEC-EASI(mb)	90
SPIEC-EASI(mb)	90
SPIEC-EASI(mb)	87.1429
SPIEC-EASI(mb)	90
SPIEC-EASI(mb)	84.2857
SPIEC-EASI(mb)	84.2857
SPIEC-EASI(mb)	84.2857
SPIEC-EASI(mb)	84.2857
SPIEC-EASI(mb)	84.2857
SPIEC-EASI(mb)	81.4286
SPIEC-EASI(mb)	81.4286
SPIEC-EASI(mb)	84.2857
SPIEC-EASI(mb)	84.2857
SPIEC-EASI(mb)	72.8571
SPIEC-EASI(mb)	81.4286
SPIEC-EASI(mb)	90
SPIEC-EASI(mb)	84.2857
SPIEC-EASI(mb)	78.5714
SPIEC-EASI(mb)	87.1429
SPIEC-EASI(mb)	90
SPIEC-EASI(mb)	90
SPIEC-EASI(mb)	87.1429
SPIEC-EASI(mb)	87.1429
SPIEC-EASI(mb)	90
SPIEC-EASI(mb)	90
SPIEC-EASI(mb)	90
SPIEC-EASI(mb)	90
SPIEC-EASI(mb)	84.2857
SPIEC-EASI(mb)	90
SPIEC-EASI(mb)	87.1429
SPIEC-EASI(mb)	90
SPIEC-EASI(mb)	87.1429
SPIEC-EASI(mb)	90
SPIEC-EASI(mb)	87.1429
SPIEC-EASI(mb)	75.7143
SPIEC-EASI(mb)	90
SPIEC-EASI(mb)	90
SPIEC-EASI(mb)	90
SPIEC-EASI(mb)	90
SPIEC-EASI(mb)	84.2857
SPIEC-EASI(mb)	90
SPIEC-EASI(mb)	87.1429
SPIEC-EASI(mb)	84.2857
SPIEC-EASI(mb)	81.4286
SPIEC-EASI(mb)	84.2857
SPIEC-EASI(mb)	81.4286
SPIEC-EASI(mb)	70
SPIEC-EASI(mb)	84.2857
SPIEC-EASI(mb)	72.8571
SPIEC-EASI(mb)	84.2857
SPIEC-EASI(mb)	84.2857
SPIEC-EASI(mb)	81.4286
SPIEC-EASI(mb)	87.1429
SPIEC-EASI(mb)	90
SPIEC-EASI(mb)	90
SPIEC-EASI(mb)	87.1429
SPIEC-EASI(mb)	87.1429
SPIEC-EASI(mb)	90
SPIEC-EASI(mb)	78.5714
SPIEC-EASI(mb)	90
SPIEC-EASI(mb)	78.5714
SPIEC-EASI(mb)	90
SPIEC-EASI(mb)	87.1429
SPIEC-EASI(mb)	75.7143
SPIEC-EASI(mb)	87.1429
SPIEC-EASI(mb)	84.2857
SPIEC-EASI(mb)	87.1429
SPIEC-EASI(mb)	87.1429
SPIEC-EASI(mb)	87.1429
SPIEC-EASI(mb)	87.1429
SPIEC-EASI(mb)	81.4286
SPIEC-EASI(mb)	87.1429
SPIEC-EASI(mb)	84.2857
SPIEC-EASI(mb)	90
SPIEC-EASI(mb)	87.1429
SPIEC-EASI(mb)	87.1429
SPIEC-EASI(mb)	90
SPIEC-EASI(mb)	90
SPIEC-EASI(mb)	90
SPIEC-EASI(mb)	90
SPIEC-EASI(mb)	84.2857
SPIEC-EASI(mb)	90
SPIEC-EASI(mb)	75.7143
SPIEC-EASI(mb)	87.1429
SPIEC-EASI(mb)	90
SPIEC-EASI(mb)	90
SPIEC-EASI(mb)	90
SPIEC-EASI(mb)	90
SPIEC-EASI(mb)	84.2857
SPIEC-EASI(mb)	90
SPIEC-EASI(mb)	84.2857
SPIEC-EASI(mb)	90
SPIEC-EASI(mb)	87.1429
SPIEC-EASI(mb)	75.7143
SPIEC-EASI(mb)	87.1429
SPIEC-EASI(mb)	81.4286
SPIEC-EASI(mb)	87.1429
SPIEC-EASI(mb)	87.1429
SPIEC-EASI(mb)	87.1429
SPIEC-EASI(mb)	87.1429
SPIEC-EASI(mb)	87.1429
SPIEC-EASI(mb)	81.4286
SPIEC-EASI(mb)	87.1429
SPIEC-EASI(mb)	84.2857
SPIEC-EASI(mb)	90
SPIEC-EASI(mb)	90
SPIEC-EASI(mb)	90
SPIEC-EASI(mb)	90
SPIEC-EASI(mb)	84.2857
SPIEC-EASI(mb)	90
SPIEC-EASI(mb)	75.7143
SPIEC-EASI(mb)	90
SPIEC-EASI(mb)	84.2857
SPIEC-EASI(mb)	78.5714
SPIEC-EASI(mb)	87.1429
SPIEC-EASI(mb)	84.2857
SPIEC-EASI(mb)	90
SPIEC-EASI(mb)	84.2857
SPIEC-EASI(mb)	81.4286
SPIEC-EASI(mb)	87.1429
SPIEC-EASI(gl)	90
SPIEC-EASI(gl)	90
SPIEC-EASI(gl)	90
SPIEC-EASI(gl)	90
SPIEC-EASI(gl)	90
SPIEC-EASI(gl)	90
SPIEC-EASI(gl)	90
SPIEC-EASI(gl)	90
SPIEC-EASI(gl)	84.2857
SPIEC-EASI(gl)	90
SPIEC-EASI(gl)	90
SPIEC-EASI(gl)	90
SPIEC-EASI(gl)	90
SPIEC-EASI(gl)	90
SPIEC-EASI(gl)	90
SPIEC-EASI(gl)	90
SPIEC-EASI(gl)	90
SPIEC-EASI(gl)	87.1429
SPIEC-EASI(gl)	90
SPIEC-EASI(gl)	78.5714
SPIEC-EASI(gl)	90
SPIEC-EASI(gl)	90
SPIEC-EASI(gl)	81.4286
SPIEC-EASI(gl)	90
SPIEC-EASI(gl)	87.1429
SPIEC-EASI(gl)	90
SPIEC-EASI(gl)	90
SPIEC-EASI(gl)	87.1429
SPIEC-EASI(gl)	87.1429
SPIEC-EASI(gl)	87.1429
SPIEC-EASI(gl)	90
SPIEC-EASI(gl)	90
SPIEC-EASI(gl)	84.2857
SPIEC-EASI(gl)	90
SPIEC-EASI(gl)	84.2857
SPIEC-EASI(gl)	90
SPIEC-EASI(gl)	90
SPIEC-EASI(gl)	90
SPIEC-EASI(gl)	90
SPIEC-EASI(gl)	90
SPIEC-EASI(gl)	90
SPIEC-EASI(gl)	90
SPIEC-EASI(gl)	84.2857
SPIEC-EASI(gl)	90
SPIEC-EASI(gl)	90
SPIEC-EASI(gl)	90
SPIEC-EASI(gl)	90
SPIEC-EASI(gl)	90
SPIEC-EASI(gl)	90
SPIEC-EASI(gl)	90
SPIEC-EASI(gl)	90
SPIEC-EASI(gl)	87.1429
SPIEC-EASI(gl)	90
SPIEC-EASI(gl)	78.5714
SPIEC-EASI(gl)	90
SPIEC-EASI(gl)	90
SPIEC-EASI(gl)	81.4286
SPIEC-EASI(gl)	90
SPIEC-EASI(gl)	87.1429
SPIEC-EASI(gl)	90
SPIEC-EASI(gl)	90
SPIEC-EASI(gl)	87.1429
SPIEC-EASI(gl)	87.1429
SPIEC-EASI(gl)	90
SPIEC-EASI(gl)	90
SPIEC-EASI(gl)	90
SPIEC-EASI(gl)	84.2857
SPIEC-EASI(gl)	90
SPIEC-EASI(gl)	84.2857
SPIEC-EASI(gl)	90
SPIEC-EASI(gl)	90
SPIEC-EASI(gl)	90
SPIEC-EASI(gl)	90
SPIEC-EASI(gl)	90
SPIEC-EASI(gl)	90
SPIEC-EASI(gl)	90
SPIEC-EASI(gl)	90
SPIEC-EASI(gl)	90
SPIEC-EASI(gl)	90
SPIEC-EASI(gl)	90
SPIEC-EASI(gl)	90
SPIEC-EASI(gl)	90
SPIEC-EASI(gl)	90
SPIEC-EASI(gl)	90
SPIEC-EASI(gl)	78.5714
SPIEC-EASI(gl)	90
SPIEC-EASI(gl)	90
SPIEC-EASI(gl)	81.4286
SPIEC-EASI(gl)	90
SPIEC-EASI(gl)	87.1429
SPIEC-EASI(gl)	90
SPIEC-EASI(gl)	90
SPIEC-EASI(gl)	87.1429
SPIEC-EASI(gl)	87.1429
SPIEC-EASI(gl)	90
SPIEC-EASI(gl)	90
SPIEC-EASI(gl)	90
SPIEC-EASI(gl)	84.2857
SPIEC-EASI(gl)	90
SPIEC-EASI(gl)	84.2857
SPIEC-EASI(gl)	90
SPIEC-EASI(gl)	90
SPIEC-EASI(gl)	90
SPIEC-EASI(gl)	90
SPIEC-EASI(gl)	90
SPIEC-EASI(gl)	90
SPIEC-EASI(gl)	90
SPIEC-EASI(gl)	90
SPIEC-EASI(gl)	90
SPIEC-EASI(gl)	90
SPIEC-EASI(gl)	90
SPIEC-EASI(gl)	90
SPIEC-EASI(gl)	90
SPIEC-EASI(gl)	87.1429
SPIEC-EASI(gl)	90
SPIEC-EASI(gl)	78.5714
SPIEC-EASI(gl)	90
SPIEC-EASI(gl)	90
SPIEC-EASI(gl)	81.4286
SPIEC-EASI(gl)	90
SPIEC-EASI(gl)	87.1429
SPIEC-EASI(gl)	90
SPIEC-EASI(gl)	90
SPIEC-EASI(gl)	87.1429
SPIEC-EASI(gl)	87.1429
SPIEC-EASI(gl)	87.1429
SPIEC-EASI(gl)	90
SPIEC-EASI(gl)	90
SPIEC-EASI(gl)	90
SPIEC-EASI(gl)	84.2857
SPIEC-EASI(gl)	90
SPIEC-EASI(gl)	84.2857
SPIEC-EASI(gl)	90
SPIEC-EASI(gl)	90
SPIEC-EASI(gl)	90
SPIEC-EASI(gl)	84.2857
SPIEC-EASI(gl)	90
SPIEC-EASI(gl)	90
SPIEC-EASI(gl)	90
SPIEC-EASI(gl)	90
SPIEC-EASI(gl)	90
SPIEC-EASI(gl)	90
SPIEC-EASI(gl)	90
SPIEC-EASI(gl)	78.5714
SPIEC-EASI(gl)	90
SPIEC-EASI(gl)	90
SPIEC-EASI(gl)	81.4286
SPIEC-EASI(gl)	87.1429
SPIEC-EASI(gl)	90
SPIEC-EASI(gl)	90
SPIEC-EASI(gl)	87.1429
SPIEC-EASI(gl)	87.1429
SPIEC-EASI(gl)	87.1429
SPIEC-EASI(gl)	90
SPIEC-EASI(gl)	90
SPIEC-EASI(gl)	90
SPIEC-EASI(gl)	84.2857
SPIEC-EASI(gl)	90
SPIEC-EASI(gl)	84.2857
SPIEC-EASI(gl)	90
SPIEC-EASI(gl)	90
SPIEC-EASI(gl)	90
SPIEC-EASI(gl)	84.2857
SPIEC-EASI(gl)	90
SPIEC-EASI(gl)	90
SPIEC-EASI(gl)	90
SPIEC-EASI(gl)	90
SPIEC-EASI(gl)	90
SPIEC-EASI(gl)	90
SPIEC-EASI(gl)	90
SPIEC-EASI(gl)	90
SPIEC-EASI(gl)	87.1429
SPIEC-EASI(gl)	90
SPIEC-EASI(gl)	78.5714
SPIEC-EASI(gl)	90
SPIEC-EASI(gl)	90
SPIEC-EASI(gl)	81.4286
SPIEC-EASI(gl)	90
SPIEC-EASI(gl)	87.1429
SPIEC-EASI(gl)	90
SPIEC-EASI(gl)	90
SPIEC-EASI(gl)	87.1429
SPIEC-EASI(gl)	87.1429
SPIEC-EASI(gl)	87.1429
SPIEC-EASI(gl)	90
SPIEC-EASI(gl)	90
SPIEC-EASI(gl)	90
SPIEC-EASI(gl)	84.2857
SPIEC-EASI(gl)	90
SPIEC-EASI(gl)	84.2857
SPIEC-EASI(gl)	90
SPIEC-EASI(gl)	90
SPIEC-EASI(gl)	84.2857
SPIEC-EASI(gl)	90
SPIEC-EASI(gl)	90
SPIEC-EASI(gl)	90
SPIEC-EASI(gl)	90
SPIEC-EASI(gl)	90
SPIEC-EASI(gl)	90
SPIEC-EASI(gl)	90
SPIEC-EASI(gl)	87.1429
SPIEC-EASI(gl)	90
SPIEC-EASI(gl)	78.5714
SPIEC-EASI(gl)	90
SPIEC-EASI(gl)	90
SPIEC-EASI(gl)	81.4286
SPIEC-EASI(gl)	90
SPIEC-EASI(gl)	87.1429
SPIEC-EASI(gl)	90
SPIEC-EASI(gl)	90
SPIEC-EASI(gl)	87.1429
SPIEC-EASI(gl)	87.1429
SPIEC-EASI(gl)	90
SPIEC-EASI(gl)	90
SPIEC-EASI(gl)	90
SPIEC-EASI(gl)	84.2857
SPIEC-EASI(gl)	90
SPIEC-EASI(gl)	90
SPIEC-EASI(gl)	84.2857
SPIEC-EASI(gl)	90
SPIEC-EASI(gl)	90
SPIEC-EASI(gl)	90
SPIEC-EASI(gl)	90
SPIEC-EASI(gl)	90
SPIEC-EASI(gl)	90
SPIEC-EASI(gl)	87.1429
SPIEC-EASI(gl)	90
SPIEC-EASI(gl)	78.5714
SPIEC-EASI(gl)	90
SPIEC-EASI(gl)	90
SPIEC-EASI(gl)	81.4286
SPIEC-EASI(gl)	90
SPIEC-EASI(gl)	87.1429
SPIEC-EASI(gl)	90
SPIEC-EASI(gl)	90
SPIEC-EASI(gl)	87.1429
SPIEC-EASI(gl)	87.1429
SPIEC-EASI(gl)	90
SPIEC-EASI(gl)	90
SPIEC-EASI(gl)	90
SPIEC-EASI(gl)	84.2857
SPIEC-EASI(gl)	90
SPIEC-EASI(gl)	84.2857
SPIEC-EASI(gl)	84.2857
SPIEC-EASI(gl)	90
SPIEC-EASI(gl)	90
SPIEC-EASI(gl)	90
SPIEC-EASI(gl)	90
SPIEC-EASI(gl)	90
SPIEC-EASI(gl)	90
SPIEC-EASI(gl)	90
SPIEC-EASI(gl)	87.1429
SPIEC-EASI(gl)	90
SPIEC-EASI(gl)	78.5714
SPIEC-EASI(gl)	90
SPIEC-EASI(gl)	90
SPIEC-EASI(gl)	81.4286
SPIEC-EASI(gl)	90
SPIEC-EASI(gl)	87.1429
SPIEC-EASI(gl)	90
SPIEC-EASI(gl)	90
SPIEC-EASI(gl)	87.1429
SPIEC-EASI(gl)	87.1429
SPIEC-EASI(gl)	90
SPIEC-EASI(gl)	90
SPIEC-EASI(gl)	84.2857
SPIEC-EASI(gl)	90
SPIEC-EASI(gl)	84.2857
SPIEC-EASI(gl)	84.2857
SPIEC-EASI(gl)	84.2857
SPIEC-EASI(gl)	84.2857
SPIEC-EASI(gl)	84.2857
SPIEC-EASI(gl)	87.1429
SPIEC-EASI(gl)	84.2857
SPIEC-EASI(gl)	84.2857
SPIEC-EASI(gl)	84.2857
SPIEC-EASI(gl)	87.1429
SPIEC-EASI(gl)	84.2857
SPIEC-EASI(gl)	84.2857
SPIEC-EASI(gl)	84.2857
SPIEC-EASI(gl)	81.4286
SPIEC-EASI(gl)	84.2857
SPIEC-EASI(gl)	84.2857
SPIEC-EASI(gl)	81.4286
SPIEC-EASI(gl)	81.4286
SPIEC-EASI(gl)	84.2857
SPIEC-EASI(gl)	84.2857
SPIEC-EASI(gl)	84.2857
SPIEC-EASI(gl)	84.2857
SPIEC-EASI(gl)	78.5714
[truncated: 894 more rows]
